# Supplementary material for: RHOA signaling defects result in impaired axon guidance in iPSC-derived neurons from patients with tuberous sclerosis complex
Source: Nat Commun. 2021 May 10;12:2589. doi: 10.1038/s41467-021-22770-4 (PMC8110792; doi:10.1038/s41467-021-22770-4)
Supplement: Supplementary file 4 — Source data [file 41467_2021_22770_MOESM4_ESM.xlsx]

## Sheet: 1b
Figure 1b
Assay	Experiment	Source	Identity	Genotype	Clone	Fluor-Intensity
Immunofluorescence	Normalized-TSC2	patient	hFB	TSC2(+/+)	A	0.901539
Immunofluorescence	Normalized-TSC2	patient	hFB	TSC2(+/+)	A	1.79435
Immunofluorescence	Normalized-TSC2	patient	hFB	TSC2(+/+)	A	1.305
Immunofluorescence	Normalized-TSC2	patient	hFB	TSC2(+/+)	A	1.31147
Immunofluorescence	Normalized-TSC2	patient	hFB	TSC2(+/+)	A	0.907273
Immunofluorescence	Normalized-TSC2	patient	hFB	TSC2(+/+)	A	0.493035
Immunofluorescence	Normalized-TSC2	patient	hFB	TSC2(+/+)	A	1.38457
Immunofluorescence	Normalized-TSC2	patient	hFB	TSC2(+/+)	A	0.343195
Immunofluorescence	Normalized-TSC2	patient	hFB	TSC2(+/+)	A	0.297755
Immunofluorescence	Normalized-TSC2	patient	hFB	TSC2(+/+)	A	2.12583
Immunofluorescence	Normalized-TSC2	patient	hFB	TSC2(+/+)	A	0.437202
Immunofluorescence	Normalized-TSC2	patient	hFB	TSC2(+/+)	A	0.895022
Immunofluorescence	Normalized-TSC2	patient	hFB	TSC2(+/+)	A	0.065981
Immunofluorescence	Normalized-TSC2	patient	hFB	TSC2(+/+)	A	1.4227
Immunofluorescence	Normalized-TSC2	patient	hFB	TSC2(+/+)	A	1.5539
Immunofluorescence	Normalized-TSC2	patient	hFB	TSC2(+/+)	A	0.542073
Immunofluorescence	Normalized-TSC2	patient	hFB	TSC2(+/+)	A	0.7689
Immunofluorescence	Normalized-TSC2	patient	hFB	TSC2(+/+)	A	0.649411
Immunofluorescence	Normalized-TSC2	patient	hFB	TSC2(+/+)	A	1.62499
Immunofluorescence	Normalized-TSC2	patient	hFB	TSC2(+/+)	A	1.32915
Immunofluorescence	Normalized-TSC2	patient	hFB	TSC2(+/+)	A	0.828836
Immunofluorescence	Normalized-TSC2	patient	hFB	TSC2(+/+)	A	1.93943
Immunofluorescence	Normalized-TSC2	patient	hFB	TSC2(+/+)	A	0.762511
Immunofluorescence	Normalized-TSC2	patient	hFB	TSC2(+/+)	A	0.660352
Immunofluorescence	Normalized-TSC2	patient	hFB	TSC2(+/+)	A	1.17485
Immunofluorescence	Normalized-TSC2	patient	hFB	TSC2(+/+)	A	0.826078
Immunofluorescence	Normalized-TSC2	patient	hFB	TSC2(+/+)	A	2.68362
Immunofluorescence	Normalized-TSC2	patient	hFB	TSC2(+/+)	A	0.138608
Immunofluorescence	Normalized-TSC2	patient	hFB	TSC2(+/+)	A	1.26272
Immunofluorescence	Normalized-TSC2	patient	hFB	TSC2(+/+)	A	0.950912
Immunofluorescence	Normalized-TSC2	patient	hFB	TSC2(+/+)	A	1.87082
Immunofluorescence	Normalized-TSC2	patient	hFB	TSC2(+/+)	A	1.88
Immunofluorescence	Normalized-TSC2	patient	hFB	TSC2(+/+)	A	2.2661
Immunofluorescence	Normalized-TSC2	patient	hFB	TSC2(+/+)	A	1.09349
Immunofluorescence	Normalized-TSC2	patient	hFB	TSC2(+/+)	A	0.556162
Immunofluorescence	Normalized-TSC2	patient	hFB	TSC2(+/+)	A	0.298088
Immunofluorescence	Normalized-TSC2	patient	hFB	TSC2(+/+)	A	0.004878
Immunofluorescence	Normalized-TSC2	patient	hFB	TSC2(+/+)	A	1.64975
Immunofluorescence	Normalized-TSC2	patient	hFB	TSC2(+/+)	A	0.73021
Immunofluorescence	Normalized-TSC2	patient	hFB	TSC2(+/+)	A	1.39246
Immunofluorescence	Normalized-TSC2	patient	hFB	TSC2(+/+)	A	1.48904
Immunofluorescence	Normalized-TSC2	patient	hFB	TSC2(+/+)	A	0.784366
Immunofluorescence	Normalized-TSC2	patient	hFB	TSC2(+/+)	A	1.05203
Immunofluorescence	Normalized-TSC2	patient	hFB	TSC2(+/+)	A	1.47285
Immunofluorescence	Normalized-TSC2	patient	hFB	TSC2(+/+)	A	1.08168
Immunofluorescence	Normalized-TSC2	patient	hFB	TSC2(+/+)	A	1.20262
Immunofluorescence	Normalized-TSC2	patient	hFB	TSC2(+/+)	A	1.99911
Immunofluorescence	Normalized-TSC2	patient	hFB	TSC2(+/+)	A	0.391759
Immunofluorescence	Normalized-TSC2	patient	hFB	TSC2(+/+)	A	1.51275
Immunofluorescence	Normalized-TSC2	patient	hFB	TSC2(+/+)	A	1.45707
Immunofluorescence	Normalized-TSC2	patient	hFB	TSC2(+/+)	A	1.14199
Immunofluorescence	Normalized-TSC2	patient	hFB	TSC2(+/+)	A	1.83352
Immunofluorescence	Normalized-TSC2	patient	hFB	TSC2(+/+)	A	0.605034
Immunofluorescence	Normalized-TSC2	patient	hFB	TSC2(+/+)	A	1.75958
Immunofluorescence	Normalized-TSC2	patient	hFB	TSC2(+/+)	A	1.76993
Immunofluorescence	Normalized-TSC2	patient	hFB	TSC2(+/+)	A	0.00554
Immunofluorescence	Normalized-TSC2	patient	hFB	TSC2(+/+)	A	1.29992
Immunofluorescence	Normalized-TSC2	patient	hFB	TSC2(+/+)	A	0.392697
Immunofluorescence	Normalized-TSC2	patient	hFB	TSC2(+/+)	A	1.66183
Immunofluorescence	Normalized-TSC2	patient	hFB	TSC2(+/+)	A	1.14424
Immunofluorescence	Normalized-TSC2	patient	hFB	TSC2(+/+)	A	0.07401
Immunofluorescence	Normalized-TSC2	patient	hFB	TSC2(+/+)	A	0.045279
Immunofluorescence	Normalized-TSC2	patient	hFB	TSC2(+/+)	A	1.75506
Immunofluorescence	Normalized-TSC2	patient	hFB	TSC2(+/+)	A	0.755897
Immunofluorescence	Normalized-TSC2	patient	hFB	TSC2(+/+)	A	0.509192
Immunofluorescence	Normalized-TSC2	patient	hFB	TSC2(+/+)	A	1.45506
Immunofluorescence	Normalized-TSC2	patient	hFB	TSC2(+/+)	A	1.84869
Immunofluorescence	Normalized-TSC2	patient	hFB	TSC2(+/+)	A	2.09707
Immunofluorescence	Normalized-TSC2	patient	hFB	TSC2(+/+)	B	1.19193
Immunofluorescence	Normalized-TSC2	patient	hFB	TSC2(+/+)	B	2.13578
Immunofluorescence	Normalized-TSC2	patient	hFB	TSC2(+/+)	B	1.36076
Immunofluorescence	Normalized-TSC2	patient	hFB	TSC2(+/+)	B	1.93055
Immunofluorescence	Normalized-TSC2	patient	hFB	TSC2(+/+)	B	0.849082
Immunofluorescence	Normalized-TSC2	patient	hFB	TSC2(+/+)	B	2.36071
Immunofluorescence	Normalized-TSC2	patient	hFB	TSC2(+/+)	B	1.58138
Immunofluorescence	Normalized-TSC2	patient	hFB	TSC2(+/+)	B	0.312848
Immunofluorescence	Normalized-TSC2	patient	hFB	TSC2(+/+)	B	1.38468
Immunofluorescence	Normalized-TSC2	patient	hFB	TSC2(+/+)	B	1.4818
Immunofluorescence	Normalized-TSC2	patient	hFB	TSC2(+/+)	B	2.24293
Immunofluorescence	Normalized-TSC2	patient	hFB	TSC2(+/+)	B	1.80113
Immunofluorescence	Normalized-TSC2	patient	hFB	TSC2(+/+)	B	1.61801
Immunofluorescence	Normalized-TSC2	patient	hFB	TSC2(+/+)	B	1.53852
Immunofluorescence	Normalized-TSC2	patient	hFB	TSC2(+/+)	B	1.78147
Immunofluorescence	Normalized-TSC2	patient	hFB	TSC2(+/+)	B	0.264238
Immunofluorescence	Normalized-TSC2	patient	hFB	TSC2(+/+)	B	0.633535
Immunofluorescence	Normalized-TSC2	patient	hFB	TSC2(+/+)	B	0.18617
Immunofluorescence	Normalized-TSC2	patient	hFB	TSC2(+/+)	B	1.04697
Immunofluorescence	Normalized-TSC2	patient	hFB	TSC2(+/+)	B	0.946258
Immunofluorescence	Normalized-TSC2	patient	hFB	TSC2(+/+)	B	0.765664
Immunofluorescence	Normalized-TSC2	patient	hFB	TSC2(+/+)	B	0.816188
Immunofluorescence	Normalized-TSC2	patient	hFB	TSC2(+/+)	B	1.52568
Immunofluorescence	Normalized-TSC2	patient	hFB	TSC2(+/+)	B	1.92811
Immunofluorescence	Normalized-TSC2	patient	hFB	TSC2(+/+)	B	0.537115
Immunofluorescence	Normalized-TSC2	patient	hFB	TSC2(+/+)	B	0.983607
Immunofluorescence	Normalized-TSC2	patient	hFB	TSC2(+/+)	B	1.18547
Immunofluorescence	Normalized-TSC2	patient	hFB	TSC2(+/+)	B	0.156926
Immunofluorescence	Normalized-TSC2	patient	hFB	TSC2(+/+)	B	2.22493
Immunofluorescence	Normalized-TSC2	patient	hFB	TSC2(+/+)	B	1.97124
Immunofluorescence	Normalized-TSC2	patient	hFB	TSC2(+/+)	B	1.81223
Immunofluorescence	Normalized-TSC2	patient	hFB	TSC2(+/+)	B	0.129506
Immunofluorescence	Normalized-TSC2	patient	hFB	TSC2(+/+)	B	1.52008
Immunofluorescence	Normalized-TSC2	patient	hFB	TSC2(+/+)	B	0.714093
Immunofluorescence	Normalized-TSC2	patient	hFB	TSC2(+/+)	B	1.01388
Immunofluorescence	Normalized-TSC2	patient	hFB	TSC2(+/+)	B	1.00328
Immunofluorescence	Normalized-TSC2	patient	hFB	TSC2(+/+)	B	1.10731
Immunofluorescence	Normalized-TSC2	patient	hFB	TSC2(+/+)	B	0.351291
Immunofluorescence	Normalized-TSC2	patient	hFB	TSC2(+/+)	B	1.28983
Immunofluorescence	Normalized-TSC2	patient	hFB	TSC2(+/+)	B	0.656322
Immunofluorescence	Normalized-TSC2	patient	hFB	TSC2(+/+)	B	1.22502
Immunofluorescence	Normalized-TSC2	patient	hFB	TSC2(+/+)	B	1.92703
Immunofluorescence	Normalized-TSC2	patient	hFB	TSC2(+/+)	B	0.113551
Immunofluorescence	Normalized-TSC2	patient	hFB	TSC2(+/+)	B	0.899633
Immunofluorescence	Normalized-TSC2	patient	hFB	TSC2(+/+)	B	1.83758
Immunofluorescence	Normalized-TSC2	patient	hFB	TSC2(+/+)	B	0.865794
Immunofluorescence	Normalized-TSC2	patient	hFB	TSC2(+/+)	B	0.985127
Immunofluorescence	Normalized-TSC2	patient	hFB	TSC2(+/+)	B	1.52334
Immunofluorescence	Normalized-TSC2	patient	hFB	TSC2(+/+)	B	1.80865
Immunofluorescence	Normalized-TSC2	patient	hFB	TSC2(+/+)	B	1.88263
Immunofluorescence	Normalized-TSC2	patient	hFB	TSC2(+/+)	B	0.555315
Immunofluorescence	Normalized-TSC2	patient	hFB	TSC2(+/+)	B	1.73531
Immunofluorescence	Normalized-TSC2	patient	hFB	TSC2(+/+)	B	1.53726
Immunofluorescence	Normalized-TSC2	patient	hFB	TSC2(+/+)	B	0.964052
Immunofluorescence	Normalized-TSC2	patient	hFB	TSC2(+/+)	B	1.84105
Immunofluorescence	Normalized-TSC2	patient	hFB	TSC2(+/+)	B	0.004796
Immunofluorescence	Normalized-TSC2	patient	hFB	TSC2(+/+)	B	1.38874
Immunofluorescence	Normalized-TSC2	patient	hFB	TSC2(+/+)	B	2.05594
Immunofluorescence	Normalized-TSC2	patient	hFB	TSC2(+/+)	B	0.921196
Immunofluorescence	Normalized-TSC2	patient	hFB	TSC2(+/+)	B	0.306781
Immunofluorescence	Normalized-TSC2	patient	hFB	TSC2(+/+)	B	0.707084
Immunofluorescence	Normalized-TSC2	patient	hFB	TSC2(+/+)	B	1.76594
Immunofluorescence	Normalized-TSC2	patient	hFB	TSC2(+/+)	B	1.75915
Immunofluorescence	Normalized-TSC2	patient	hFB	TSC2(+/+)	B	0.922318
Immunofluorescence	Normalized-TSC2	patient	hFB	TSC2(+/+)	B	1.0695
Immunofluorescence	Normalized-TSC2	patient	hFB	TSC2(+/+)	B	1.41814
Immunofluorescence	Normalized-TSC2	patient	hFB	TSC2(+/+)	B	0.870589
Immunofluorescence	Normalized-TSC2	patient	hFB	TSC2(+/+)	B	0.972224
Immunofluorescence	Normalized-TSC2	patient	hFB	TSC2(+/+)	B	1.45633
Immunofluorescence	Normalized-TSC2	patient	hFB	TSC2(+/+)	B	0.957243
Immunofluorescence	Normalized-TSC2	patient	hFB	TSC2(+/+)	B	1.28821
Immunofluorescence	Normalized-TSC2	patient	hFB	TSC2(+/+)	B	1.43203
Immunofluorescence	Normalized-TSC2	patient	hFB	TSC2(+/+)	B	0.042027
Immunofluorescence	Normalized-TSC2	patient	hFB	TSC2(+/+)	B	0.594529
Immunofluorescence	Normalized-TSC2	patient	hFB	TSC2(+/+)	B	1.24413
Immunofluorescence	Normalized-TSC2	patient	hFB	TSC2(+/+)	B	0.675151
Immunofluorescence	Normalized-TSC2	patient	hFB	TSC2(+/+)	B	0.213798
Immunofluorescence	Normalized-TSC2	patient	hFB	TSC2(+/+)	B	0.085439
Immunofluorescence	Normalized-TSC2	patient	hFB	TSC2(+/+)	B	0.211534
Immunofluorescence	Normalized-TSC2	patient	hFB	TSC2(+/+)	B	1.35844
Immunofluorescence	Normalized-TSC2	patient	hFB	TSC2(+/+)	B	0.416815
Immunofluorescence	Normalized-TSC2	patient	hFB	TSC2(+/+)	B	0.757666
Immunofluorescence	Normalized-TSC2	patient	hFB	TSC2(+/+)	B	0.339412
Immunofluorescence	Normalized-TSC2	patient	hFB	TSC2(+/+)	B	0.457622
Immunofluorescence	Normalized-TSC2	patient	hFB	TSC2(+/+)	B	1.41746
Immunofluorescence	Normalized-TSC2	patient	hFB	TSC2(+/+)	B	0.846958
Immunofluorescence	Normalized-TSC2	patient	hFB	TSC2(+/+)	B	1.05124
Immunofluorescence	Normalized-TSC2	patient	hFB	TSC2(+/+)	B	1.78121
Immunofluorescence	Normalized-TSC2	patient	hFB	TSC2(+/+)	B	0.876558
Immunofluorescence	Normalized-TSC2	patient	hFB	TSC2(+/+)	B	0.938924
Immunofluorescence	Normalized-TSC2	patient	hFB	TSC2(+/+)	B	1.22236
Immunofluorescence	Normalized-TSC2	patient	hFB	TSC2(+/+)	B	0.016923
Immunofluorescence	Normalized-TSC2	patient	hFB	TSC2(+/+)	B	0.725323
Immunofluorescence	Normalized-TSC2	patient	hFB	TSC2(+/+)	B	0.217806
Immunofluorescence	Normalized-TSC2	patient	hFB	TSC2(+/+)	B	1.13382
Immunofluorescence	Normalized-TSC2	patient	hFB	TSC2(+/+)	B	0.930104
Immunofluorescence	Normalized-TSC2	patient	hFB	TSC2(+/+)	B	1.00743
Immunofluorescence	Normalized-TSC2	patient	hFB	TSC2(+/+)	B	1.39324
Immunofluorescence	Normalized-TSC2	patient	hFB	TSC2(+/+)	B	0.753677
Immunofluorescence	Normalized-TSC2	patient	hFB	TSC2(+/+)	B	0.437546
Immunofluorescence	Normalized-TSC2	patient	hFB	TSC2(+/+)	B	0.144804
Immunofluorescence	Normalized-TSC2	patient	hFB	TSC2(+/+)	B	0.069827
Immunofluorescence	Normalized-TSC2	patient	hFB	TSC2(+/+)	B	1.22077
Immunofluorescence	Normalized-TSC2	patient	hFB	TSC2(+/+)	B	0.948108
Immunofluorescence	Normalized-TSC2	patient	hFB	TSC2(+/+)	B	1.06749
Immunofluorescence	Normalized-TSC2	patient	hFB	TSC2(+/+)	B	0.352314
Immunofluorescence	Normalized-TSC2	patient	hFB	TSC2(+/+)	B	0.736736
Immunofluorescence	Normalized-TSC2	patient	hFB	TSC2(+/+)	B	0.981652
Immunofluorescence	Normalized-TSC2	patient	hFB	TSC2(+/+)	B	0.512187
Immunofluorescence	Normalized-TSC2	patient	hFB	TSC2(+/+)	B	0.412194
Immunofluorescence	Normalized-TSC2	patient	hFB	TSC2(+/+)	B	1.17999
Immunofluorescence	Normalized-TSC2	patient	hFB	TSC2(+/+)	B	1.43259
Immunofluorescence	Normalized-TSC2	patient	hFB	TSC2(+/+)	B	0.609314
Immunofluorescence	Normalized-TSC2	patient	hFB	TSC2(+/+)	B	0.522175
Immunofluorescence	Normalized-TSC2	patient	hFB	TSC2(+/+)	B	0.950686
Immunofluorescence	Normalized-TSC2	patient	hFB	TSC2(+/+)	B	0.340689
Immunofluorescence	Normalized-TSC2	patient	hFB	TSC2(+/+)	B	0.601611
Immunofluorescence	Normalized-TSC2	patient	hFB	TSC2(+/+)	B	0.744202
Immunofluorescence	Normalized-TSC2	patient	hFB	TSC2(+/+)	B	0.207231
Immunofluorescence	Normalized-TSC2	patient	hFB	TSC2(+/+)	B	0.741146
Immunofluorescence	Normalized-TSC2	patient	hFB	TSC2(+/+)	B	0.432501
Immunofluorescence	Normalized-TSC2	patient	hFB	TSC2(+/+)	B	0.900227
Immunofluorescence	Normalized-TSC2	patient	hFB	TSC2(+/+)	B	0.708262
Immunofluorescence	Normalized-TSC2	patient	hFB	TSC2(+/+)	B	1.16817
Immunofluorescence	Normalized-TSC2	patient	hFB	TSC2(+/+)	B	0.83573
Immunofluorescence	Normalized-TSC2	patient	hFB	TSC2(+/+)	B	0.478455
Immunofluorescence	Normalized-TSC2	patient	hFB	TSC2(+/+)	B	0.291371
Immunofluorescence	Normalized-TSC2	patient	hFB	TSC2(+/+)	B	0.563382
Immunofluorescence	Normalized-TSC2	patient	hFB	TSC2(+/+)	B	0.534271
Immunofluorescence	Normalized-TSC2	patient	hFB	TSC2(+/+)	B	1.27495
Immunofluorescence	Normalized-TSC2	patient	hFB	TSC2(+/+)	B	0.257865
Immunofluorescence	Normalized-TSC2	patient	hFB	TSC2(+/+)	B	0.965495
Immunofluorescence	Normalized-TSC2	patient	hFB	TSC2(+/+)	B	0.606487
Immunofluorescence	Normalized-TSC2	patient	hFB	TSC2(+/+)	B	0.439877
Immunofluorescence	Normalized-TSC2	patient	hFB	TSC2(+/+)	B	0.344551
Immunofluorescence	Normalized-TSC2	patient	hFB	TSC2(+/+)	B	0.416602
Immunofluorescence	Normalized-TSC2	patient	hFB	TSC2(+/+)	B	1.41972
Immunofluorescence	Normalized-TSC2	patient	hFB	TSC2(+/+)	B	1.30744
Immunofluorescence	Normalized-TSC2	patient	hFB	TSC2(+/+)	B	1.67496
Immunofluorescence	Normalized-TSC2	patient	hFB	TSC2(+/+)	B	0.47904
Immunofluorescence	Normalized-TSC2	patient	hFB	TSC2(+/+)	B	1.15909
Immunofluorescence	Normalized-TSC2	patient	hFB	TSC2(+/+)	B	1.13683
Immunofluorescence	Normalized-TSC2	patient	hFB	TSC2(+/+)	B	0.708186
Immunofluorescence	Normalized-TSC2	patient	hFB	TSC2(+/+)	B	1.00438
Immunofluorescence	Normalized-TSC2	patient	hFB	TSC2(+/+)	B	0.425611
Immunofluorescence	Normalized-TSC2	patient	hFB	TSC2(+/+)	B	1.36108
Immunofluorescence	Normalized-TSC2	patient	hFB	TSC2(+/+)	B	1.09934
Immunofluorescence	Normalized-TSC2	patient	hFB	TSC2(+/+)	B	1.3389
Immunofluorescence	Normalized-TSC2	patient	hFB	TSC2(+/+)	B	0.402878
Immunofluorescence	Normalized-TSC2	patient	hFB	TSC2(+/+)	B	1.09389
Immunofluorescence	Normalized-TSC2	patient	hFB	TSC2(+/+)	B	1.08932
Immunofluorescence	Normalized-TSC2	patient	hFB	TSC2(+/+)	B	1.2992
Immunofluorescence	Normalized-TSC2	patient	hFB	TSC2(+/+)	B	0.592732
Immunofluorescence	Normalized-TSC2	patient	hFB	TSC2(+/+)	B	2.20721
Immunofluorescence	Normalized-TSC2	patient	hFB	TSC2(+/+)	B	0.384473
Immunofluorescence	Normalized-TSC2	patient	hFB	TSC2(+/+)	B	0.139064
Immunofluorescence	Normalized-TSC2	patient	hFB	TSC2(+/+)	B	0.810012
Immunofluorescence	Normalized-TSC2	patient	hFB	TSC2(+/+)	B	0.811106
Immunofluorescence	Normalized-TSC2	patient	hFB	TSC2(+/+)	B	0.721623
Immunofluorescence	Normalized-TSC2	patient	hFB	TSC2(+/+)	B	1.21942
Immunofluorescence	Normalized-TSC2	patient	hFB	TSC2(+/+)	B	0.150441
Immunofluorescence	Normalized-TSC2	patient	hFB	TSC2(+/+)	B	1.24709
Immunofluorescence	Normalized-TSC2	patient	hFB	TSC2(+/+)	B	1.36798
Immunofluorescence	Normalized-TSC2	patient	hFB	TSC2(+/+)	B	0.914087
Immunofluorescence	Normalized-TSC2	patient	hFB	TSC2(+/+)	B	0.768638
Immunofluorescence	Normalized-TSC2	patient	hFB	TSC2(+/+)	B	0.804516
Immunofluorescence	Normalized-TSC2	patient	hFB	TSC2(+/+)	B	0.76805
Immunofluorescence	Normalized-TSC2	patient	hFB	TSC2(+/+)	B	0.796892
Immunofluorescence	Normalized-TSC2	patient	hFB	TSC2(+/+)	B	0.755657
Immunofluorescence	Normalized-TSC2	patient	hFB	TSC2(+/+)	B	0.652502
Immunofluorescence	Normalized-TSC2	patient	hFB	TSC2(+/+)	B	0.589985
Immunofluorescence	Normalized-TSC2	patient	hFB	TSC2(+/+)	B	1.18232
Immunofluorescence	Normalized-TSC2	patient	hFB	TSC2(+/+)	B	1.52569
Immunofluorescence	Normalized-TSC2	patient	hFB	TSC2(+/+)	B	0.901267
Immunofluorescence	Normalized-TSC2	patient	hFB	TSC2(+/+)	B	1.06579
Immunofluorescence	Normalized-TSC2	patient	hFB	TSC2(+/+)	B	0.142348
Immunofluorescence	Normalized-TSC2	patient	hFB	TSC2(+/+)	B	1.11697
Immunofluorescence	Normalized-TSC2	patient	hFB	TSC2(+/+)	B	1.362
Immunofluorescence	Normalized-TSC2	patient	hFB	TSC2(+/+)	B	0.01563
Immunofluorescence	Normalized-TSC2	patient	hFB	TSC2(+/+)	B	1.01641
Immunofluorescence	Normalized-TSC2	patient	hFB	TSC2(+/+)	B	1.1382
Immunofluorescence	Normalized-TSC2	patient	hFB	TSC2(+/+)	B	0.89868
Immunofluorescence	Normalized-TSC2	patient	hFB	TSC2(+/+)	B	0.299685
Immunofluorescence	Normalized-TSC2	patient	hFB	TSC2(+/+)	B	0.70573
Immunofluorescence	Normalized-TSC2	patient	hFB	TSC2(+/+)	B	1.11502
Immunofluorescence	Normalized-TSC2	patient	hFB	TSC2(+/+)	B	0.585053
Immunofluorescence	Normalized-TSC2	patient	hFB	TSC2(+/+)	B	1.42326
Immunofluorescence	Normalized-TSC2	patient	hFB	TSC2(+/+)	B	0.730597
Immunofluorescence	Normalized-TSC2	patient	hFB	TSC2(+/+)	B	0.872834
Immunofluorescence	Normalized-TSC2	patient	hFB	TSC2(+/-)	A	0.214802
Immunofluorescence	Normalized-TSC2	patient	hFB	TSC2(+/-)	A	1.32007
Immunofluorescence	Normalized-TSC2	patient	hFB	TSC2(+/-)	A	1.30316
Immunofluorescence	Normalized-TSC2	patient	hFB	TSC2(+/-)	A	0.704327
Immunofluorescence	Normalized-TSC2	patient	hFB	TSC2(+/-)	A	1.16485
Immunofluorescence	Normalized-TSC2	patient	hFB	TSC2(+/-)	A	0.379857
Immunofluorescence	Normalized-TSC2	patient	hFB	TSC2(+/-)	A	1.03612
Immunofluorescence	Normalized-TSC2	patient	hFB	TSC2(+/-)	A	0.747588
Immunofluorescence	Normalized-TSC2	patient	hFB	TSC2(+/-)	A	0.757864
Immunofluorescence	Normalized-TSC2	patient	hFB	TSC2(+/-)	A	0.068728
Immunofluorescence	Normalized-TSC2	patient	hFB	TSC2(+/-)	A	0.813276
Immunofluorescence	Normalized-TSC2	patient	hFB	TSC2(+/-)	A	0.164052
Immunofluorescence	Normalized-TSC2	patient	hFB	TSC2(+/-)	A	1.19172
Immunofluorescence	Normalized-TSC2	patient	hFB	TSC2(+/-)	A	0.785642
Immunofluorescence	Normalized-TSC2	patient	hFB	TSC2(+/-)	A	0.284672
Immunofluorescence	Normalized-TSC2	patient	hFB	TSC2(+/-)	A	1.06293
Immunofluorescence	Normalized-TSC2	patient	hFB	TSC2(+/-)	A	0.284175
Immunofluorescence	Normalized-TSC2	patient	hFB	TSC2(+/-)	A	0.873551
Immunofluorescence	Normalized-TSC2	patient	hFB	TSC2(+/-)	A	0.399341
Immunofluorescence	Normalized-TSC2	patient	hFB	TSC2(+/-)	A	0.474055
Immunofluorescence	Normalized-TSC2	patient	hFB	TSC2(+/-)	A	1.19931
Immunofluorescence	Normalized-TSC2	patient	hFB	TSC2(+/-)	A	0.973171
Immunofluorescence	Normalized-TSC2	patient	hFB	TSC2(+/-)	A	0.248385
Immunofluorescence	Normalized-TSC2	patient	hFB	TSC2(+/-)	A	0.732408
Immunofluorescence	Normalized-TSC2	patient	hFB	TSC2(+/-)	A	1.30341
Immunofluorescence	Normalized-TSC2	patient	hFB	TSC2(+/-)	A	0.2105
Immunofluorescence	Normalized-TSC2	patient	hFB	TSC2(+/-)	A	1.31014
Immunofluorescence	Normalized-TSC2	patient	hFB	TSC2(+/-)	A	0.902169
Immunofluorescence	Normalized-TSC2	patient	hFB	TSC2(+/-)	A	0.529501
Immunofluorescence	Normalized-TSC2	patient	hFB	TSC2(+/-)	A	0.050318
Immunofluorescence	Normalized-TSC2	patient	hFB	TSC2(+/-)	A	0.744901
Immunofluorescence	Normalized-TSC2	patient	hFB	TSC2(+/-)	A	0.057375
Immunofluorescence	Normalized-TSC2	patient	hFB	TSC2(+/-)	A	0.715603
Immunofluorescence	Normalized-TSC2	patient	hFB	TSC2(+/-)	A	0.634107
Immunofluorescence	Normalized-TSC2	patient	hFB	TSC2(+/-)	A	0.388936
Immunofluorescence	Normalized-TSC2	patient	hFB	TSC2(+/-)	A	0.603899
Immunofluorescence	Normalized-TSC2	patient	hFB	TSC2(+/-)	A	0.371751
Immunofluorescence	Normalized-TSC2	patient	hFB	TSC2(+/-)	A	0.329627
Immunofluorescence	Normalized-TSC2	patient	hFB	TSC2(+/-)	A	0.350122
Immunofluorescence	Normalized-TSC2	patient	hFB	TSC2(+/-)	A	0.246927
Immunofluorescence	Normalized-TSC2	patient	hFB	TSC2(+/-)	A	0.260101
Immunofluorescence	Normalized-TSC2	patient	hFB	TSC2(+/-)	A	0.125668
Immunofluorescence	Normalized-TSC2	patient	hFB	TSC2(+/-)	A	0.790391
Immunofluorescence	Normalized-TSC2	patient	hFB	TSC2(+/-)	A	0.253788
Immunofluorescence	Normalized-TSC2	patient	hFB	TSC2(+/-)	A	0.564033
Immunofluorescence	Normalized-TSC2	patient	hFB	TSC2(+/-)	A	0.83284
Immunofluorescence	Normalized-TSC2	patient	hFB	TSC2(+/-)	A	0.29396
Immunofluorescence	Normalized-TSC2	patient	hFB	TSC2(+/-)	A	1.17512
Immunofluorescence	Normalized-TSC2	patient	hFB	TSC2(+/-)	A	0.277814
Immunofluorescence	Normalized-TSC2	patient	hFB	TSC2(+/-)	A	0.192599
Immunofluorescence	Normalized-TSC2	patient	hFB	TSC2(+/-)	A	0.342487
Immunofluorescence	Normalized-TSC2	patient	hFB	TSC2(+/-)	A	0.513808
Immunofluorescence	Normalized-TSC2	patient	hFB	TSC2(+/-)	A	0.290438
Immunofluorescence	Normalized-TSC2	patient	hFB	TSC2(+/-)	A	0.866235
Immunofluorescence	Normalized-TSC2	patient	hFB	TSC2(+/-)	A	0.09763
Immunofluorescence	Normalized-TSC2	patient	hFB	TSC2(+/-)	A	0.42425
Immunofluorescence	Normalized-TSC2	patient	hFB	TSC2(+/-)	A	0.062651
Immunofluorescence	Normalized-TSC2	patient	hFB	TSC2(+/-)	A	0.395069
Immunofluorescence	Normalized-TSC2	patient	hFB	TSC2(+/-)	A	0.030523
Immunofluorescence	Normalized-TSC2	patient	hFB	TSC2(+/-)	A	0.657566
Immunofluorescence	Normalized-TSC2	patient	hFB	TSC2(+/-)	A	0.520646
Immunofluorescence	Normalized-TSC2	patient	hFB	TSC2(+/-)	A	1.15233
Immunofluorescence	Normalized-TSC2	patient	hFB	TSC2(+/-)	B	0.463121
Immunofluorescence	Normalized-TSC2	patient	hFB	TSC2(+/-)	B	0.764113
Immunofluorescence	Normalized-TSC2	patient	hFB	TSC2(+/-)	B	0.287395
Immunofluorescence	Normalized-TSC2	patient	hFB	TSC2(+/-)	B	0.782832
Immunofluorescence	Normalized-TSC2	patient	hFB	TSC2(+/-)	B	0.612092
Immunofluorescence	Normalized-TSC2	patient	hFB	TSC2(+/-)	B	0.305176
Immunofluorescence	Normalized-TSC2	patient	hFB	TSC2(+/-)	B	0.246973
Immunofluorescence	Normalized-TSC2	patient	hFB	TSC2(+/-)	B	0.218043
Immunofluorescence	Normalized-TSC2	patient	hFB	TSC2(+/-)	B	0.261197
Immunofluorescence	Normalized-TSC2	patient	hFB	TSC2(+/-)	B	1.05328
Immunofluorescence	Normalized-TSC2	patient	hFB	TSC2(+/-)	B	0.258473
Immunofluorescence	Normalized-TSC2	patient	hFB	TSC2(+/-)	B	0.543476
Immunofluorescence	Normalized-TSC2	patient	hFB	TSC2(+/-)	B	0.862872
Immunofluorescence	Normalized-TSC2	patient	hFB	TSC2(+/-)	B	0.583851
Immunofluorescence	Normalized-TSC2	patient	hFB	TSC2(+/-)	B	0.238171
Immunofluorescence	Normalized-TSC2	patient	hFB	TSC2(+/-)	B	0.48859
Immunofluorescence	Normalized-TSC2	patient	hFB	TSC2(+/-)	B	0.486406
Immunofluorescence	Normalized-TSC2	patient	hFB	TSC2(+/-)	B	0.193175
Immunofluorescence	Normalized-TSC2	patient	hFB	TSC2(+/-)	B	0.364897
Immunofluorescence	Normalized-TSC2	patient	hFB	TSC2(+/-)	B	0.272223
Immunofluorescence	Normalized-TSC2	patient	hFB	TSC2(+/-)	B	0.229986
Immunofluorescence	Normalized-TSC2	patient	hFB	TSC2(+/-)	B	0.300249
Immunofluorescence	Normalized-TSC2	patient	hFB	TSC2(+/-)	B	0.362004
Immunofluorescence	Normalized-TSC2	patient	hFB	TSC2(+/-)	B	0.36393
Immunofluorescence	Normalized-TSC2	patient	hFB	TSC2(+/-)	B	0.471301
Immunofluorescence	Normalized-TSC2	patient	hFB	TSC2(+/-)	B	0.124234
Immunofluorescence	Normalized-TSC2	patient	hFB	TSC2(+/-)	B	0.408345
Immunofluorescence	Normalized-TSC2	patient	hFB	TSC2(+/-)	B	0.695119
Immunofluorescence	Normalized-TSC2	patient	hFB	TSC2(+/-)	B	0.071256
Immunofluorescence	Normalized-TSC2	patient	hFB	TSC2(+/-)	B	0.113953
Immunofluorescence	Normalized-TSC2	patient	hFB	TSC2(+/-)	B	0.136305
Immunofluorescence	Normalized-TSC2	patient	hFB	TSC2(+/-)	B	0.664267
Immunofluorescence	Normalized-TSC2	patient	hFB	TSC2(+/-)	B	0.297716
Immunofluorescence	Normalized-TSC2	patient	hFB	TSC2(+/-)	B	0.69657
Immunofluorescence	Normalized-TSC2	patient	hFB	TSC2(+/-)	B	0.155665
Immunofluorescence	Normalized-TSC2	patient	hFB	TSC2(+/-)	B	0.53701
Immunofluorescence	Normalized-TSC2	patient	hFB	TSC2(+/-)	B	0.404859
Immunofluorescence	Normalized-TSC2	patient	hFB	TSC2(+/-)	B	0.606988
Immunofluorescence	Normalized-TSC2	patient	hFB	TSC2(+/-)	B	0.217949
Immunofluorescence	Normalized-TSC2	patient	hFB	TSC2(+/-)	B	0.927728
Immunofluorescence	Normalized-TSC2	patient	hFB	TSC2(+/-)	B	0.978981
Immunofluorescence	Normalized-TSC2	patient	hFB	TSC2(+/-)	B	0.266817
Immunofluorescence	Normalized-TSC2	patient	hFB	TSC2(+/-)	B	1.24979
Immunofluorescence	Normalized-TSC2	patient	hFB	TSC2(+/-)	B	0.911849
Immunofluorescence	Normalized-TSC2	patient	hFB	TSC2(+/-)	B	0.550184
Immunofluorescence	Normalized-TSC2	patient	hFB	TSC2(+/-)	B	0.619226
Immunofluorescence	Normalized-TSC2	patient	hFB	TSC2(+/-)	B	0.593936
Immunofluorescence	Normalized-TSC2	patient	hFB	TSC2(+/-)	B	0.794078
Immunofluorescence	Normalized-TSC2	patient	hFB	TSC2(+/-)	B	0.461421
Immunofluorescence	Normalized-TSC2	patient	hFB	TSC2(+/-)	B	0.164511
Immunofluorescence	Normalized-TSC2	patient	hFB	TSC2(+/-)	B	0.802332
Immunofluorescence	Normalized-TSC2	patient	hFB	TSC2(+/-)	B	0.707476
Immunofluorescence	Normalized-TSC2	patient	hFB	TSC2(+/-)	B	0.392963
Immunofluorescence	Normalized-TSC2	patient	hFB	TSC2(+/-)	B	0.233118
Immunofluorescence	Normalized-TSC2	patient	hFB	TSC2(+/-)	B	0.632294
Immunofluorescence	Normalized-TSC2	patient	hFB	TSC2(+/-)	B	0.581783
Immunofluorescence	Normalized-TSC2	patient	hFB	TSC2(+/-)	B	0.520854
Immunofluorescence	Normalized-TSC2	patient	hFB	TSC2(+/-)	B	0.65701
Immunofluorescence	Normalized-TSC2	patient	hFB	TSC2(+/-)	B	0.503585
Immunofluorescence	Normalized-TSC2	patient	hFB	TSC2(+/-)	B	0.236258
Immunofluorescence	Normalized-TSC2	patient	hFB	TSC2(+/-)	B	0.441961
Immunofluorescence	Normalized-TSC2	patient	hFB	TSC2(+/-)	B	0.494398
Immunofluorescence	Normalized-TSC2	patient	hFB	TSC2(+/-)	B	0.551001
Immunofluorescence	Normalized-TSC2	patient	hFB	TSC2(+/-)	B	0.831451
Immunofluorescence	Normalized-TSC2	patient	hFB	TSC2(+/-)	B	0.033029
Immunofluorescence	Normalized-TSC2	patient	hFB	TSC2(+/-)	B	0.450964
Immunofluorescence	Normalized-TSC2	patient	hFB	TSC2(+/-)	B	0.393053
Immunofluorescence	Normalized-TSC2	patient	hFB	TSC2(+/-)	B	1.07783
Immunofluorescence	Normalized-TSC2	patient	hFB	TSC2(+/-)	B	0.420806
Immunofluorescence	Normalized-TSC2	patient	hFB	TSC2(-/-)	A	0.06297
Immunofluorescence	Normalized-TSC2	patient	hFB	TSC2(-/-)	A	0.053947
Immunofluorescence	Normalized-TSC2	patient	hFB	TSC2(-/-)	A	0.15005
Immunofluorescence	Normalized-TSC2	patient	hFB	TSC2(-/-)	A	0.026153
Immunofluorescence	Normalized-TSC2	patient	hFB	TSC2(-/-)	A	0.140039
Immunofluorescence	Normalized-TSC2	patient	hFB	TSC2(-/-)	A	0.078659
Immunofluorescence	Normalized-TSC2	patient	hFB	TSC2(-/-)	A	0.125572
Immunofluorescence	Normalized-TSC2	patient	hFB	TSC2(-/-)	A	0.07664
Immunofluorescence	Normalized-TSC2	patient	hFB	TSC2(-/-)	A	0
Immunofluorescence	Normalized-TSC2	patient	hFB	TSC2(-/-)	A	0.071419
Immunofluorescence	Normalized-TSC2	patient	hFB	TSC2(-/-)	B	0.129607
Immunofluorescence	Normalized-TSC2	patient	hFB	TSC2(-/-)	B	0.02512
Immunofluorescence	Normalized-TSC2	patient	hFB	TSC2(-/-)	B	0.039082
Immunofluorescence	Normalized-TSC2	patient	hFB	TSC2(-/-)	B	0.053743
Immunofluorescence	Normalized-TSC2	patient	hFB	TSC2(-/-)	B	0.032538
Immunofluorescence	Normalized-TSC2	patient	hFB	TSC2(-/-)	B	0.171111
Immunofluorescence	Normalized-TSC2	patient	hFB	TSC2(-/-)	B	0
Immunofluorescence	Normalized-TSC2	patient	hFB	TSC2(-/-)	B	0.003729
Immunofluorescence	Normalized-TSC2	patient	hFB	TSC2(-/-)	B	0.097824
Immunofluorescence	Normalized-TSC2	patient	hFB	TSC2(-/-)	B	0.057578
Immunofluorescence	Normalized-TSC2	patient	hFB	TSC2(-/-)	B	0.118608
Immunofluorescence	Normalized-TSC2	patient	hFB	TSC2(-/-)	B	0.044273
Immunofluorescence	Normalized-TSC2	patient	hFB	TSC2(-/-)	B	0.093415
Immunofluorescence	Normalized-TSC2	patient	hFB	TSC2(-/-)	B	0.062529
Immunofluorescence	Normalized-TSC2	patient	hFB	TSC2(-/-)	B	0.06072
Immunofluorescence	Normalized-TSC2	patient	hFB	TSC2(-/-)	B	0.153535
Immunofluorescence	Normalized-TSC2	patient	hFB	TSC2(-/-)	B	0.043361

## Sheet: 1c
	TSC2 and phospho-S6 Western Blots			Antigen	Vendor	Product_ID
	Three independent differentiations			actin	MP Bio	0869100-CF
	Actin loading control			TSC2	Cell Signaling Technologies	4308
				p-S6	Cell Signaling Technologies	4858

## Sheet: 1e
Figure 1e
Assay	Experiment	Source	Identity	Genotype	Clone	Fluor-Intensity
Immunofluorescence	Normalized-S6-p	patient	hFB	TSC2(+/+)	A	1.04051
Immunofluorescence	Normalized-S6-p	patient	hFB	TSC2(+/+)	A	2.29561
Immunofluorescence	Normalized-S6-p	patient	hFB	TSC2(+/+)	A	1.0129
Immunofluorescence	Normalized-S6-p	patient	hFB	TSC2(+/+)	A	0.288414
Immunofluorescence	Normalized-S6-p	patient	hFB	TSC2(+/+)	A	0.690141
Immunofluorescence	Normalized-S6-p	patient	hFB	TSC2(+/+)	A	1.10121
Immunofluorescence	Normalized-S6-p	patient	hFB	TSC2(+/+)	A	0.324436
Immunofluorescence	Normalized-S6-p	patient	hFB	TSC2(+/+)	A	2.08572
Immunofluorescence	Normalized-S6-p	patient	hFB	TSC2(+/+)	A	0.487189
Immunofluorescence	Normalized-S6-p	patient	hFB	TSC2(+/+)	A	1.61036
Immunofluorescence	Normalized-S6-p	patient	hFB	TSC2(+/+)	A	3.33672
Immunofluorescence	Normalized-S6-p	patient	hFB	TSC2(+/+)	A	0.213002
Immunofluorescence	Normalized-S6-p	patient	hFB	TSC2(+/+)	A	0.504774
Immunofluorescence	Normalized-S6-p	patient	hFB	TSC2(+/+)	A	0.219479
Immunofluorescence	Normalized-S6-p	patient	hFB	TSC2(+/+)	A	1.57407
Immunofluorescence	Normalized-S6-p	patient	hFB	TSC2(+/+)	B	1.0499
Immunofluorescence	Normalized-S6-p	patient	hFB	TSC2(+/+)	B	2.98031
Immunofluorescence	Normalized-S6-p	patient	hFB	TSC2(+/+)	B	1.35753
Immunofluorescence	Normalized-S6-p	patient	hFB	TSC2(+/+)	B	1.27199
Immunofluorescence	Normalized-S6-p	patient	hFB	TSC2(+/+)	B	0.875569
Immunofluorescence	Normalized-S6-p	patient	hFB	TSC2(+/+)	B	0.956035
Immunofluorescence	Normalized-S6-p	patient	hFB	TSC2(+/+)	B	0.22726
Immunofluorescence	Normalized-S6-p	patient	hFB	TSC2(+/+)	B	4.9732
Immunofluorescence	Normalized-S6-p	patient	hFB	TSC2(+/+)	B	0.099721
Immunofluorescence	Normalized-S6-p	patient	hFB	TSC2(+/+)	B	0.317061
Immunofluorescence	Normalized-S6-p	patient	hFB	TSC2(+/+)	B	1.02191
Immunofluorescence	Normalized-S6-p	patient	hFB	TSC2(+/+)	B	1.30971
Immunofluorescence	Normalized-S6-p	patient	hFB	TSC2(+/+)	B	0.40669
Immunofluorescence	Normalized-S6-p	patient	hFB	TSC2(+/+)	B	1.07282
Immunofluorescence	Normalized-S6-p	patient	hFB	TSC2(+/+)	B	1.01682
Immunofluorescence	Normalized-S6-p	patient	hFB	TSC2(+/+)	B	2.27756
Immunofluorescence	Normalized-S6-p	patient	hFB	TSC2(+/+)	B	0.402347
Immunofluorescence	Normalized-S6-p	patient	hFB	TSC2(+/+)	B	0.074339
Immunofluorescence	Normalized-S6-p	patient	hFB	TSC2(+/+)	B	0.043745
Immunofluorescence	Normalized-S6-p	patient	hFB	TSC2(+/+)	B	0.370834
Immunofluorescence	Normalized-S6-p	patient	hFB	TSC2(+/+)	B	1.32716
Immunofluorescence	Normalized-S6-p	patient	hFB	TSC2(+/+)	B	1.14803
Immunofluorescence	Normalized-S6-p	patient	hFB	TSC2(+/+)	B	0.83752
Immunofluorescence	Normalized-S6-p	patient	hFB	TSC2(+/+)	B	1.21347
Immunofluorescence	Normalized-S6-p	patient	hFB	TSC2(+/+)	B	0.472043
Immunofluorescence	Normalized-S6-p	patient	hFB	TSC2(+/+)	B	1.12158
Immunofluorescence	Normalized-S6-p	patient	hFB	TSC2(+/+)	B	0.943023
Immunofluorescence	Normalized-S6-p	patient	hFB	TSC2(+/+)	B	0.240493
Immunofluorescence	Normalized-S6-p	patient	hFB	TSC2(+/+)	B	3.60563
Immunofluorescence	Normalized-S6-p	patient	hFB	TSC2(+/+)	B	0.408922
Immunofluorescence	Normalized-S6-p	patient	hFB	TSC2(+/+)	B	0.457218
Immunofluorescence	Normalized-S6-p	patient	hFB	TSC2(+/+)	B	0.104981
Immunofluorescence	Normalized-S6-p	patient	hFB	TSC2(+/+)	B	0.145545
Immunofluorescence	Normalized-S6-p	patient	hFB	TSC2(+/+)	B	1.12871
Immunofluorescence	Normalized-S6-p	patient	hFB	TSC2(+/+)	B	0.006739
Immunofluorescence	Normalized-S6-p	patient	hFB	TSC2(+/+)	B	0.198709
Immunofluorescence	Normalized-S6-p	patient	hFB	TSC2(+/+)	B	0.166038
Immunofluorescence	Normalized-S6-p	patient	hFB	TSC2(+/+)	B	0.462837
Immunofluorescence	Normalized-S6-p	patient	hFB	TSC2(+/+)	B	2.50619
Immunofluorescence	Normalized-S6-p	patient	hFB	TSC2(+/+)	B	0.250984
Immunofluorescence	Normalized-S6-p	patient	hFB	TSC2(+/+)	B	1.00073
Immunofluorescence	Normalized-S6-p	patient	hFB	TSC2(+/+)	B	0.673958
Immunofluorescence	Normalized-S6-p	patient	hFB	TSC2(+/+)	B	0.433487
Immunofluorescence	Normalized-S6-p	patient	hFB	TSC2(+/+)	B	0.238275
Immunofluorescence	Normalized-S6-p	patient	hFB	TSC2(+/+)	B	1.42247
Immunofluorescence	Normalized-S6-p	patient	hFB	TSC2(+/+)	B	0.13083
Immunofluorescence	Normalized-S6-p	patient	hFB	TSC2(+/+)	B	0.592698
Immunofluorescence	Normalized-S6-p	patient	hFB	TSC2(+/+)	B	4.83554
Immunofluorescence	Normalized-S6-p	patient	hFB	TSC2(+/+)	B	0.427921
Immunofluorescence	Normalized-S6-p	patient	hFB	TSC2(+/+)	B	1.28808
Immunofluorescence	Normalized-S6-p	patient	hFB	TSC2(+/+)	B	2.5884
Immunofluorescence	Normalized-S6-p	patient	hFB	TSC2(+/+)	B	0.763481
Immunofluorescence	Normalized-S6-p	patient	hFB	TSC2(+/+)	B	1.12592
Immunofluorescence	Normalized-S6-p	patient	hFB	TSC2(+/+)	B	0.490141
Immunofluorescence	Normalized-S6-p	patient	hFB	TSC2(+/+)	B	1.19961
Immunofluorescence	Normalized-S6-p	patient	hFB	TSC2(+/+)	B	0.045445
Immunofluorescence	Normalized-S6-p	patient	hFB	TSC2(+/+)	B	1.16639
Immunofluorescence	Normalized-S6-p	patient	hFB	TSC2(+/+)	B	0.166902
Immunofluorescence	Normalized-S6-p	patient	hFB	TSC2(+/+)	B	0.498951
Immunofluorescence	Normalized-S6-p	patient	hFB	TSC2(+/+)	B	0.67941
Immunofluorescence	Normalized-S6-p	patient	hFB	TSC2(+/+)	B	0.33064
Immunofluorescence	Normalized-S6-p	patient	hFB	TSC2(+/+)	B	0.972504
Immunofluorescence	Normalized-S6-p	patient	hFB	TSC2(+/+)	B	1.2349
Immunofluorescence	Normalized-S6-p	patient	hFB	TSC2(+/+)	B	0.923857
Immunofluorescence	Normalized-S6-p	patient	hFB	TSC2(+/+)	B	1.41134
Immunofluorescence	Normalized-S6-p	patient	hFB	TSC2(+/+)	B	0.72242
Immunofluorescence	Normalized-S6-p	patient	hFB	TSC2(+/-)	A	0.407402
Immunofluorescence	Normalized-S6-p	patient	hFB	TSC2(+/-)	A	1.33082
Immunofluorescence	Normalized-S6-p	patient	hFB	TSC2(+/-)	A	0.344685
Immunofluorescence	Normalized-S6-p	patient	hFB	TSC2(+/-)	A	0.721853
Immunofluorescence	Normalized-S6-p	patient	hFB	TSC2(+/-)	A	1.28544
Immunofluorescence	Normalized-S6-p	patient	hFB	TSC2(+/-)	A	1.14778
Immunofluorescence	Normalized-S6-p	patient	hFB	TSC2(+/-)	A	1.62459
Immunofluorescence	Normalized-S6-p	patient	hFB	TSC2(+/-)	A	0.827877
Immunofluorescence	Normalized-S6-p	patient	hFB	TSC2(+/-)	A	0.302957
Immunofluorescence	Normalized-S6-p	patient	hFB	TSC2(+/-)	A	1.77334
Immunofluorescence	Normalized-S6-p	patient	hFB	TSC2(+/-)	A	0.42221
Immunofluorescence	Normalized-S6-p	patient	hFB	TSC2(+/-)	A	0.470744
Immunofluorescence	Normalized-S6-p	patient	hFB	TSC2(+/-)	A	0.78526
Immunofluorescence	Normalized-S6-p	patient	hFB	TSC2(+/-)	A	0.328071
Immunofluorescence	Normalized-S6-p	patient	hFB	TSC2(+/-)	A	0.472185
Immunofluorescence	Normalized-S6-p	patient	hFB	TSC2(+/-)	A	0.429145
Immunofluorescence	Normalized-S6-p	patient	hFB	TSC2(+/-)	A	1.68046
Immunofluorescence	Normalized-S6-p	patient	hFB	TSC2(+/-)	A	0.178808
Immunofluorescence	Normalized-S6-p	patient	hFB	TSC2(+/-)	A	1.07174
Immunofluorescence	Normalized-S6-p	patient	hFB	TSC2(+/-)	A	0.785551
Immunofluorescence	Normalized-S6-p	patient	hFB	TSC2(+/-)	A	0.975222
Immunofluorescence	Normalized-S6-p	patient	hFB	TSC2(+/-)	A	0.251245
Immunofluorescence	Normalized-S6-p	patient	hFB	TSC2(+/-)	A	0.985765
Immunofluorescence	Normalized-S6-p	patient	hFB	TSC2(+/-)	A	2.05862
Immunofluorescence	Normalized-S6-p	patient	hFB	TSC2(+/-)	A	0.624666
Immunofluorescence	Normalized-S6-p	patient	hFB	TSC2(+/-)	A	2.32981
Immunofluorescence	Normalized-S6-p	patient	hFB	TSC2(+/-)	A	0.44178
Immunofluorescence	Normalized-S6-p	patient	hFB	TSC2(+/-)	A	2.02662
Immunofluorescence	Normalized-S6-p	patient	hFB	TSC2(+/-)	A	2.91782
Immunofluorescence	Normalized-S6-p	patient	hFB	TSC2(+/-)	A	0.366316
Immunofluorescence	Normalized-S6-p	patient	hFB	TSC2(+/-)	A	1.93742
Immunofluorescence	Normalized-S6-p	patient	hFB	TSC2(+/-)	A	0.287454
Immunofluorescence	Normalized-S6-p	patient	hFB	TSC2(+/-)	A	1.61092
Immunofluorescence	Normalized-S6-p	patient	hFB	TSC2(+/-)	A	3.17943
Immunofluorescence	Normalized-S6-p	patient	hFB	TSC2(+/-)	A	0.487115
Immunofluorescence	Normalized-S6-p	patient	hFB	TSC2(+/-)	A	1.80388
Immunofluorescence	Normalized-S6-p	patient	hFB	TSC2(+/-)	A	1.55571
Immunofluorescence	Normalized-S6-p	patient	hFB	TSC2(+/-)	A	2.82029
Immunofluorescence	Normalized-S6-p	patient	hFB	TSC2(+/-)	A	0.892372
Immunofluorescence	Normalized-S6-p	patient	hFB	TSC2(+/-)	A	3.79696
Immunofluorescence	Normalized-S6-p	patient	hFB	TSC2(+/-)	A	3.38427
Immunofluorescence	Normalized-S6-p	patient	hFB	TSC2(+/-)	A	0.728462
Immunofluorescence	Normalized-S6-p	patient	hFB	TSC2(+/-)	A	1.43455
Immunofluorescence	Normalized-S6-p	patient	hFB	TSC2(+/-)	A	1.73223
Immunofluorescence	Normalized-S6-p	patient	hFB	TSC2(+/-)	A	0.057727
Immunofluorescence	Normalized-S6-p	patient	hFB	TSC2(+/-)	A	3.63524
Immunofluorescence	Normalized-S6-p	patient	hFB	TSC2(+/-)	A	0.246423
Immunofluorescence	Normalized-S6-p	patient	hFB	TSC2(+/-)	A	1.06011
Immunofluorescence	Normalized-S6-p	patient	hFB	TSC2(+/-)	A	2.32319
Immunofluorescence	Normalized-S6-p	patient	hFB	TSC2(+/-)	A	0.15313
Immunofluorescence	Normalized-S6-p	patient	hFB	TSC2(+/-)	A	2.09288
Immunofluorescence	Normalized-S6-p	patient	hFB	TSC2(+/-)	A	0.024779
Immunofluorescence	Normalized-S6-p	patient	hFB	TSC2(+/-)	A	1.72697
Immunofluorescence	Normalized-S6-p	patient	hFB	TSC2(+/-)	A	0.631116
Immunofluorescence	Normalized-S6-p	patient	hFB	TSC2(+/-)	B	0.846437
Immunofluorescence	Normalized-S6-p	patient	hFB	TSC2(+/-)	B	1.49143
Immunofluorescence	Normalized-S6-p	patient	hFB	TSC2(+/-)	B	0.675534
Immunofluorescence	Normalized-S6-p	patient	hFB	TSC2(+/-)	B	0.891894
Immunofluorescence	Normalized-S6-p	patient	hFB	TSC2(+/-)	B	0.76304
Immunofluorescence	Normalized-S6-p	patient	hFB	TSC2(+/-)	B	0.02489
Immunofluorescence	Normalized-S6-p	patient	hFB	TSC2(+/-)	B	0.231251
Immunofluorescence	Normalized-S6-p	patient	hFB	TSC2(+/-)	B	0.603964
Immunofluorescence	Normalized-S6-p	patient	hFB	TSC2(+/-)	B	0.116745
Immunofluorescence	Normalized-S6-p	patient	hFB	TSC2(+/-)	B	0.83805
Immunofluorescence	Normalized-S6-p	patient	hFB	TSC2(+/-)	B	0.573324
Immunofluorescence	Normalized-S6-p	patient	hFB	TSC2(+/-)	B	0.026828
Immunofluorescence	Normalized-S6-p	patient	hFB	TSC2(+/-)	B	0.965411
Immunofluorescence	Normalized-S6-p	patient	hFB	TSC2(+/-)	B	1.05692
Immunofluorescence	Normalized-S6-p	patient	hFB	TSC2(+/-)	B	0.839805
Immunofluorescence	Normalized-S6-p	patient	hFB	TSC2(+/-)	B	0.437058
Immunofluorescence	Normalized-S6-p	patient	hFB	TSC2(+/-)	B	0.804341
Immunofluorescence	Normalized-S6-p	patient	hFB	TSC2(+/-)	B	0.615263
Immunofluorescence	Normalized-S6-p	patient	hFB	TSC2(+/-)	B	1.15601
Immunofluorescence	Normalized-S6-p	patient	hFB	TSC2(+/-)	B	2.24663
Immunofluorescence	Normalized-S6-p	patient	hFB	TSC2(+/-)	B	2.07449
Immunofluorescence	Normalized-S6-p	patient	hFB	TSC2(+/-)	B	0.644416
Immunofluorescence	Normalized-S6-p	patient	hFB	TSC2(+/-)	B	0.785748
Immunofluorescence	Normalized-S6-p	patient	hFB	TSC2(+/-)	B	0.994226
Immunofluorescence	Normalized-S6-p	patient	hFB	TSC2(+/-)	B	0.117491
Immunofluorescence	Normalized-S6-p	patient	hFB	TSC2(+/-)	B	0.96547
Immunofluorescence	Normalized-S6-p	patient	hFB	TSC2(+/-)	B	1.36268
Immunofluorescence	Normalized-S6-p	patient	hFB	TSC2(+/-)	B	0.129228
Immunofluorescence	Normalized-S6-p	patient	hFB	TSC2(+/-)	B	0.248097
Immunofluorescence	Normalized-S6-p	patient	hFB	TSC2(+/-)	B	0.102157
Immunofluorescence	Normalized-S6-p	patient	hFB	TSC2(+/-)	B	0.375418
Immunofluorescence	Normalized-S6-p	patient	hFB	TSC2(+/-)	B	0.974128
Immunofluorescence	Normalized-S6-p	patient	hFB	TSC2(-/-)	A	2.41418
Immunofluorescence	Normalized-S6-p	patient	hFB	TSC2(-/-)	A	3.02297
Immunofluorescence	Normalized-S6-p	patient	hFB	TSC2(-/-)	A	0.049488
Immunofluorescence	Normalized-S6-p	patient	hFB	TSC2(-/-)	A	1.02351
Immunofluorescence	Normalized-S6-p	patient	hFB	TSC2(-/-)	A	3.55348
Immunofluorescence	Normalized-S6-p	patient	hFB	TSC2(-/-)	A	1.53
Immunofluorescence	Normalized-S6-p	patient	hFB	TSC2(-/-)	A	3.22694
Immunofluorescence	Normalized-S6-p	patient	hFB	TSC2(-/-)	A	0.17532
Immunofluorescence	Normalized-S6-p	patient	hFB	TSC2(-/-)	A	2.41957
Immunofluorescence	Normalized-S6-p	patient	hFB	TSC2(-/-)	A	2.87741
Immunofluorescence	Normalized-S6-p	patient	hFB	TSC2(-/-)	A	3.86076
Immunofluorescence	Normalized-S6-p	patient	hFB	TSC2(-/-)	A	0.252629
Immunofluorescence	Normalized-S6-p	patient	hFB	TSC2(-/-)	A	1.82516
Immunofluorescence	Normalized-S6-p	patient	hFB	TSC2(-/-)	A	0.621505
Immunofluorescence	Normalized-S6-p	patient	hFB	TSC2(-/-)	A	3.74962
Immunofluorescence	Normalized-S6-p	patient	hFB	TSC2(-/-)	A	2.65663
Immunofluorescence	Normalized-S6-p	patient	hFB	TSC2(-/-)	A	1.58986
Immunofluorescence	Normalized-S6-p	patient	hFB	TSC2(-/-)	A	0.300732
Immunofluorescence	Normalized-S6-p	patient	hFB	TSC2(-/-)	A	0.492284
Immunofluorescence	Normalized-S6-p	patient	hFB	TSC2(-/-)	A	1.16553
Immunofluorescence	Normalized-S6-p	patient	hFB	TSC2(-/-)	A	0.404457
Immunofluorescence	Normalized-S6-p	patient	hFB	TSC2(-/-)	A	1.19194
Immunofluorescence	Normalized-S6-p	patient	hFB	TSC2(-/-)	A	0.60953
Immunofluorescence	Normalized-S6-p	patient	hFB	TSC2(-/-)	A	4.61652
Immunofluorescence	Normalized-S6-p	patient	hFB	TSC2(-/-)	A	0.072344
Immunofluorescence	Normalized-S6-p	patient	hFB	TSC2(-/-)	A	0.548578
Immunofluorescence	Normalized-S6-p	patient	hFB	TSC2(-/-)	A	0.536207
Immunofluorescence	Normalized-S6-p	patient	hFB	TSC2(-/-)	A	4.79723
Immunofluorescence	Normalized-S6-p	patient	hFB	TSC2(-/-)	A	0.605956
Immunofluorescence	Normalized-S6-p	patient	hFB	TSC2(-/-)	A	0.508165
Immunofluorescence	Normalized-S6-p	patient	hFB	TSC2(-/-)	A	4.09422
Immunofluorescence	Normalized-S6-p	patient	hFB	TSC2(-/-)	B	1.13724
Immunofluorescence	Normalized-S6-p	patient	hFB	TSC2(-/-)	B	3.34285
Immunofluorescence	Normalized-S6-p	patient	hFB	TSC2(-/-)	B	0.756745
Immunofluorescence	Normalized-S6-p	patient	hFB	TSC2(-/-)	B	1.65867
Immunofluorescence	Normalized-S6-p	patient	hFB	TSC2(-/-)	B	3.43351
Immunofluorescence	Normalized-S6-p	patient	hFB	TSC2(-/-)	B	0.098891
Immunofluorescence	Normalized-S6-p	patient	hFB	TSC2(-/-)	B	0.924953
Immunofluorescence	Normalized-S6-p	patient	hFB	TSC2(-/-)	B	0.735564
Immunofluorescence	Normalized-S6-p	patient	hFB	TSC2(-/-)	B	1.49121
Immunofluorescence	Normalized-S6-p	patient	hFB	TSC2(-/-)	B	0.57159
Immunofluorescence	Normalized-S6-p	patient	hFB	TSC2(-/-)	B	3.29562
Immunofluorescence	Normalized-S6-p	patient	hFB	TSC2(-/-)	B	0.402595
Immunofluorescence	Normalized-S6-p	patient	hFB	TSC2(-/-)	B	0.254332
Immunofluorescence	Normalized-S6-p	patient	hFB	TSC2(-/-)	B	3.03627
Immunofluorescence	Normalized-S6-p	patient	hFB	TSC2(-/-)	B	2.94235
Immunofluorescence	Normalized-S6-p	patient	hFB	TSC2(-/-)	B	6.05715
Immunofluorescence	Normalized-S6-p	patient	hFB	TSC2(-/-)	B	0.761844
Immunofluorescence	Normalized-S6-p	patient	hFB	TSC2(-/-)	B	0.34246
Immunofluorescence	Normalized-S6-p	patient	hFB	TSC2(-/-)	B	1.11883
Immunofluorescence	Normalized-S6-p	patient	hFB	TSC2(-/-)	B	0.341119
Immunofluorescence	Normalized-S6-p	patient	hFB	TSC2(-/-)	B	3.0362
Immunofluorescence	Normalized-S6-p	patient	hFB	TSC2(-/-)	B	3.26621
Immunofluorescence	Normalized-S6-p	patient	hFB	TSC2(-/-)	B	0.472084
Immunofluorescence	Normalized-S6-p	patient	hFB	TSC2(-/-)	B	2.3681
Immunofluorescence	Normalized-S6-p	patient	hFB	TSC2(-/-)	B	1.96135
Immunofluorescence	Normalized-S6-p	patient	hFB	TSC2(-/-)	B	0.401065
Immunofluorescence	Normalized-S6-p	patient	hFB	TSC2(-/-)	B	2.8006
Immunofluorescence	Normalized-S6-p	patient	hFB	TSC2(-/-)	B	0.618009
Immunofluorescence	Normalized-S6-p	patient	hFB	TSC2(-/-)	B	0.216219
Immunofluorescence	Normalized-S6-p	patient	hFB	TSC2(-/-)	B	1.32715
Immunofluorescence	Normalized-S6-p	patient	hFB	TSC2(-/-)	B	1.67717
Immunofluorescence	Normalized-S6-p	patient	hFB	TSC2(-/-)	B	0.421301
Immunofluorescence	Normalized-S6-p	patient	hFB	TSC2(-/-)	B	2.13511
Immunofluorescence	Normalized-S6-p	patient	hFB	TSC2(-/-)	B	2.14048
Immunofluorescence	Normalized-S6-p	patient	hFB	TSC2(-/-)	B	3.53298
Immunofluorescence	Normalized-S6-p	patient	hFB	TSC2(-/-)	B	0.213037
Immunofluorescence	Normalized-S6-p	patient	hFB	TSC2(-/-)	B	5.57937
Immunofluorescence	Normalized-S6-p	patient	hFB	TSC2(-/-)	B	0.388778
Immunofluorescence	Normalized-S6-p	patient	hFB	TSC2(-/-)	B	0.423674
Immunofluorescence	Normalized-S6-p	patient	hFB	TSC2(-/-)	B	0.694128
Immunofluorescence	Normalized-S6-p	patient	hFB	TSC2(-/-)	B	2.9371
Immunofluorescence	Normalized-S6-p	patient	hFB	TSC2(-/-)	B	0.222481
Immunofluorescence	Normalized-S6-p	patient	hFB	TSC2(-/-)	B	1.24132

## Sheet: 2b
Figure 2b
	TSC2(+/+) - 1	TSC2(+/+) - 2	TSC2(+/+) - 3	TSC2(+/+) - 4	TSC2(+/+) - 5	TSC2(+/+) - 6	TSC2(+/+) - 7	TSC2(+/+) - 8	TSC2(+/+) - 1	TSC2(+/+) - 2	TSC2(+/+) - 3	TSC2(+/+) - 4	TSC2(+/+) - 5	TSC2(+/+) - 6	TSC2(+/+) - 7	TSC2(+/-) -1	TSC2(+/-) - 2	TSC2(+/-) - 3	TSC2(+/-) - 4	TSC2(+/-) - 5	TSC2(+/-) - 6	TSC2(+/-) - 7	TSC2(+/-) - 8	TSC2(+/-) - 9	TSC2(+/-) - 10	TSC2(+/-) -1	TSC2(+/-) - 2	TSC2(+/-) - 3	TSC2(+/-) - 4	TSC2(+/-) - 5	TSC2(+/-) - 6	TSC2(+/-) - 7	TSC2(+/-) - 8	TSC2(+/-) - 9
	Parallel	Parallel	Parallel	Parallel	Parallel	Parallel	Parallel	Parallel	Perpendicular	Perpendicular	Perpendicular	Perpendicular	Perpendicular	Perpendicular	Perpendicular	Parallel	Parallel	Parallel	Parallel	Parallel	Parallel	Parallel	Parallel	Parallel	Parallel	Perpendicular	Perpendicular	Perpendicular	Perpendicular	Perpendicular	Perpendicular	Perpendicular	Perpendicular	Perpendicular
0	32	19	31	43	59	40	29	85	30	42	29	35	47	29	17	25	13	51	27	41	36	41	68	23	20	31	27	35	66	37	38	38	22	5
5	33	21	32	35	58	40	36	70	34	47	29	41	56	34	22	32	18	67	28	47	36	33	77	26	25	34	39	32	63	50	26	47	26	8
10	32	20	33	33	58	49	42	66	30	43	27	46	52	22	24	27	24	66	38	37	41	40	72	28	22	39	34	33	70	52	33	48	30	6
15	34	17	32	31	62	53	49	61	34	53	18	40	56	23	35	30	23	61	47	40	43	37	62	25	28	39	52	43	56	52	40	58	35	7
20	34	28	33	38	65	57	47	74	31	52	23	37	61	21	51	39	23	65	54	43	55	44	64	24	30	34	41	45	56	51	42	68	30	13
25	44	28	31	36	56	55	53	69	31	45	21	47	58	19	55	37	32	83	54	39	57	50	58	18	43	44	44	38	59	51	52	70	40	16
30	33	39	31	36	64	52	47	77	32	55	31	44	67	31	45	34	28	82	52	40	57	38	67	14	35	48	50	42	65	49	55	65	48	22
35	36	29	46	37	55	52	67	78	34	41	29	50	65	35	55	43	32	96	63	37	54	48	68	15	41	48	52	35	66	53	52	64	49	24
40	42	42	26	46	56	55	49	79	32	57	27	43	65	26	52	36	37	95	61	41	61	41	78	15	45	40	54	48	60	43	53	71	48	30
45	49	51	35	44	64	56	65	81	28	50	25	49	68	30	43	46	42	94	58	41	69	39	72	21	40	40	57	56	59	47	60	75	43	24
50	46	39	30	36	68	60	57	81	28	57	28	47	65	23	48	39	44	104	62	43	62	42	78	26	32	52	66	63	77	43	62	64	52	31
55	55	35	34	41	72	59	78	80	27	47	25	39	69	22	57	48	47	113	66	36	57	33	65	27	35	54	62	50	69	38	59	66	49	32
60	54	42	26	47	64	49	67	80	26	44	24	45	60	21	66	46	48	105	56	35	59	30	64	34	39	61	65	44	72	38	56	63	44	32
65	53	44	25	55	73	52	74	87	19	39	24	42	78	18	88	57	49	98	59	49	55	34	61	42	34	70	66	48	69	42	50	64	52	40
70	57	44	25	43	64	57	65	86	15	46	20	48	55	24	63	57	60	104	57	42	69	34	63	38	38	69	60	46	74	30	60	56	39	42
75	56	41	32	39	63	45	76	73	19	41	22	47	46	19	73	49	59	96	64	42	59	30	61	34	47	58	63	47	71	36	56	59	40	31
80	60	55	38	43	61	47	74	85	26	50	18	53	60	21	60	46	60	109	64	41	53	23	55	42	44	64	76	32	83	33	54	63	50	40
85	66	50	33	44	64	48	87	81	25	42	20	52	72	16	75	61	60	107	61	46	65	34	55	46	38	70	60	41	72	35	60	52	50	42
90	66	44	25	47	69	42	75	88	22	51	17	55	56	21	73	52	73	100	69	47	67	31	53	44	44	76	65	46	79	40	54	51	46	47
95	57	53	24	45	66	57	93	93	24	52	15	50	65	13	64	51	70	90	62	43	69	29	50	55	39	62	62	60	72	33	59	38	61	42
100	49	42	17	54	72	48	84	81	19	49	15	60	65	17	65	56	71	102	63	49	69	31	47	55	37	70	56	45	73	25	41	40	50	43
105	48	49	24	44	80	38	96	81	32	46	16	54	67	12	60	64	62	111	69	49	75	32	30	58	33	71	62	45	80	25	52	39	50	52
110	52	52	29	48	71	38	88	86	21	57	15	51	71	14	58	69	64	107	67	51	69	36	35	58	33	70	63	54	73	24	51	33	50	49
115	50	46	26	51	82	41	80	75	29	56	20	56	75	14	49	69	73	105	61	37	76	34	29	63	38	71	50	58	80	30	54	28	55	51
120	56	52	30	41	78	48	82	99	20	57	20	53	68	10	47	71	77	104	57	43	77	31	25	59	36	75	62	49	83	26	54	34	50	51
125	48	51	29	39	68	41	78	92	23	50	21	52	71	12	41	64	74	111	63	51	61	32	27	52	36	75	65	45	71	34	50	30	53	42
130	54	60	20	40	72	50	88	84	32	44	23	68	74	11	34	68	61	96	62	47	67	29	25	49	41	74	56	42	86	33	48	36	49	55
135	66	58	19	42	70	43	82	73	21	46	22	68	68	13	43	76	74	107	71	44	62	31	33	53	46	81	69	56	66	37	54	35	55	52
140	57	54	20	31	71	42	80	69	22	39	22	59	75	11	43	72	68	99	54	44	70	33	30	54	41	69	59	61	81	31	45	36	54	46
145	64	57	20	38	59	45	81	68	28	39	21	52	65	8	32	91	77	96	54	42	67	28	15	51	30	83	70	56	74	35	48	25	61	53
150	66	40	17	42	71	43	74	62	19	42	19	59	58	18	30	83	77	100	56	43	62	29	26	47	37	78	58	58	62	32	43	24	55	54
155	61	48	22	38	78	46	72	65	16	47	24	70	56	20	26	73	65	89	49	41	64	23	11	45	44	77	50	59	63	32	40	19	47	61
160	60	49	23	42	61	45	77	61	22	38	19	55	59	16	30	85	73	94	60	41	56	37	18	44	32	71	67	52	72	29	44	22	65	50
165	52	60	19	42	58	52	73	62	25	46	14	59	59	19	33	76	76	93	55	51	63	30	16	52	38	62	58	61	54	33	48	28	56	48
170	52	49	17	46	64	54	79	56	30	44	19	57	44	12	22	82	74	99	52	40	52	31	16	55	36	67	67	70	64	38	49	21	62	55
175	65	47	26	39	61	41	72	49	28	31	16	69	51	16	16	82	75	89	54	48	58	24	14	59	40	69	61	59	71	37	52	23	64	46
180	65	65	21	49	68	46	68	53	23	30	23	67	56	15	12	73	83	89	55	43	52	35	28	65	39	85	55	52	75	30	58	17	54	52
185	68	65	22	37	60	37	64	51	19	22	28	61	43	12	11	76	82	91	50	44	67	36	22	51	37	81	60	67	75	29	51	23	63	48
190	72	54	17	40	62	52	64	47	13	19	28	53	60	6	14	70	76	100	46	46	68	38	19	42	40	74	56	62	75	30	48	29	63	55
195	76	66	20	41	65	43	62	49	15	16	26	67	52	6	12	75	88	93	56	41	62	40	19	51	39	80	70	67	65	29	40	24	62	50
200	63	72	21	40	63	47	55	47	20	16	39	56	51	8	12	73	76	101	50	45	59	38	16	49	36	66	62	66	87	29	53	27	63	51
205	72	69	23	44	64	39	52	57	19	9	31	59	63	5	11	72	79	85	41	45	55	37	18	43	39	69	58	70	81	29	44	17	58	50
210	66	67	14	37	68	43	53	39	18	14	32	53	68	6	7	59	82	92	46	41	67	45	23	51	37	49	74	66	72	26	44	33	66	50
215	67	54	24	44	68	48	48	46	22	11	27	62	65	2	11	54	80	96	52	48	70	44	20	51	38	63	57	71	72	26	43	30	55	42
220	67	66	20	44	78	50	45	43	17	5	21	71	67	7	2	56	85	102	51	44	62	43	16	49	46	57	59	82	64	25	39	24	64	39
225	65	58	21	36	75	41	41	36	23	8	20	59	60	3	6	58	90	91	55	36	62	40	16	49	46	57	55	82	68	24	38	24	70	47
230	65	49	17	36	70	42	52	38	29	9	22	61	83	2	4	53	83	88	45	44	66	40	6	54	39	50	66	70	64	25	39	23	52	43
235	68	45	27	47	75	44	49	36	21	3	25	53	71	3	8	56	83	90	57	48	74	32	10	52	39	55	62	78	80	27	46	26	57	45
240	68	49	24	44	77	52	39	45	20	8	19	57	75	3	9	41	97	67	54	56	63	46	13	59	41	48	80	72	61	24	47	18	62	41
245	58	54	22	42	79	49	50	34	24	15	16	70	64	4	5	41	84	79	57	56	58	43	11	60	39	46	66	65	60	21	44	17	57	42
250	65	51	21	45	84	58	41	35	25	8	12	61	68	3	9	48	86	85	57	43	61	50	15	54	43	40	73	69	77	16	50	12	55	42
255	70	43	19	41	68	48	51	35	31	12	13	55	69	0	8	39	84	95	53	45	69	33	11	54	47	41	65	76	76	17	41	15	58	38
260	70	48	20	36	81	53	57	42	32	7	17	63	55	0	4	44	73	80	58	47	63	38	13	51	40	41	69	85	96	16	38	17	54	39
265	69	47	20	49	59	57	42	45	26	5	18	75	47	1	0	35	89	78	56	50	59	39	17	56	36	33	64	66	78	23	40	19	55	41
270	66	56	19	45	73	60	32	35	32	3	12	80	40	1	1	36	82	81	52	45	63	31	12	58	47	36	64	82	79	20	48	15	53	38
275	67	59	20	34	66	57	32	33	39	7	15	71	43	3	3	41	86	81	53	51	62	31	10	66	43	35	73	85	78	19	44	14	53	41
280	56	52	16	42	76	53	43	40	37	2	7	64	44	3	1	41	85	73	46	45	82	29	11	63	43	27	64	71	85	23	40	22	56	41
285	58	61	22	57	71	57	33	30	20	1	12	61	40	6	4	32	86	76	54	48	68	39	11	64	37	20	55	64	80	25	44	13	56	40
290	63	54	22	60	60	51	32	37	28	2	16	72	31	6	4	25	83	69	53	46	62	34	17	60	45	23	62	67	85	24	41	11	54	41
295	54	76	31	55	50	53	37	32	21	1	15	77	42	3	3	33	77	74	55	47	67	31	21	52	48	22	70	70	99	21	44	14	57	45
300	57	68	26	58	60	58	24	20	9	4	9	59	36	6	6	32	80	90	58	56	71	40	4	56	43	23	65	75	97	22	37	12	55	49
305	52	63	30	55	56	62	23	28	10	3	12	75	27	1	2	30	90	81	56	45	72	41	10	50	43	30	68	72	94	23	44	15	57	46
310	64	66	29	69	61	52	25	30	14	4	15	72	27	3	1	26	80	81	65	41	71	39	20	60	42	26	63	77	88	22	43	20	56	42
315	53	59	26	54	61	56	25	28	17	5	18	63	30	4	1	31	85	85	55	39	79	46	9	52	39	20	49	62	74	24	43	23	48	41
320	58	54	23	56	61	46	24	27	17	2	22	50	21	3	0	27	87	83	61	45	64	41	9	53	39	16	58	71	70	24	41	15	54	43
325	58	68	16	66	65	47	25	24	11	2	21	63	22	4	0	25	86	79	66	53	72	57	17	51	43	22	62	68	83	25	42	4	56	40
330	57	60	23	65	52	47	31	25	9	3	28	58	19	3	0	22	87	87	67	53	69	41	15	52	47	18	68	64	92	20	52	9	54	44
335	52	57	19	64	61	59	24	23	8	3	25	55	21	0	3	25	85	113	61	57	64	37	12	51	42	17	59	74	91	22	54	15	52	48
340	56	56	21	65	70	55	15	21	10	7	21	58	16	1	4	22	97	95	65	57	63	43	16	56	42	17	56	73	101	26	53	21	54	41
345	60	58	22	58	60	62	16	35	8	5	32	56	18	3	6	26	98	99	54	48	75	41	9	56	44	16	64	88	100	25	48	18	57	41
350	59	58	21	57	61	51	21	36	13	5	23	44	14	4	3	26	94	82	69	47	76	36	16	45	47	19	58	78	97	27	47	13	58	39
355	71	64	17	61	78	55	21	29	9	3	20	52	17	2	3	20	90	87	59	48	76	42	13	51	42	20	58	86	116	28	53	10	47	43
360	70	61	19	65	71	54	14	29	10	2	16	54	11	2	3	20	84	88	62	52	71	40	13	56	50	18	64	91	104	26	57	13	51	47
365	72	72	22	66	61	54	12	22	10	1	22	54	15	1	3	23	91	79	55	50	72	44	9	51	47	16	54	81	116	25	51	11	56	43
370	62	71	23	63	54	55	20	17	7	4	16	66	12	1	2	25	76	80	52	47	63	38	6	45	40	21	70	80	114	20	47	10	64	36
375	67	65	24	75	62	54	12	17	4	1	17	64	18	1	2	13	83	72	45	47	66	40	9	40	50	16	75	88	114	23	44	12	56	38
380	77	67	25	69	62	66	16	25	11	0	13	59	17	1	0	18	90	81	51	57	76	42	9	45	39	8	73	71	127	28	41	9	54	37
385	69	53	26	66	55	56	19	21	12	0	16	58	16	2	0	14	75	71	56	51	82	35	13	40	39	6	76	91	118	28	51	11	54	40
390	65	64	24	77	55	58	11	20	7	0	13	70	11		0	16	72	75	51	53	91	50	11	44	47	12	81	83	115	27	52	13	52	44
395	67	55	27	74	62	61	7	18	9	0	14	58	15		0	14	85	84	59	50	95	46	22	47	43	8	65	80	132	29	47	17	51	50
400	67	64	27	67	57	66	9	23	11	0	9	47	20		3	22	80	86	54	40	83	48	15	49	44	8	73	94	118	20	49	12	49	41
405	62	46	24	68	64	75	16	21	7	0	15	38	18		2	15	85	85	55	47	88	45	9	49	37	8	74	80	117	25	51	12	62	36
410	61	55	23	64	54	70	10	19	10	0	11	43	13		2	15	71	88	56	47	84	42	9	45	42	7	63	78	107	28	49	17	69	33
415	61	51	27	65	56	58	11	20	11	0	8	46	14		3	20	88	75	70	46	76	47	9	50	39	3	59	80	104	34	63	12	63	34
420	69	46	32	62	53	74	13	14	11	0	8	32	14		1	15	82	80	55	40	82	40	10	58	48	7	57	91	107	33	43	14	55	46
425	56	56	29	57	57	62	12	14	7	0	8	35	8		0	19	87	79	68	52	72	45	11	50	50	10	68	90	105	21	46	20	64	46
430	66	46	29	62	53	58	16	16	9	0	9	34	7			14	90	82	66	53	88	36	12	54	45	6	62	87	124	25	53	9	58	47
435	65	62	29	66	48	52	15	10	6	0	9	40	13			10	94	75	60	46	90	37	8	52	40	3	61	91	117	24	52	16	66	43
440	69	67	32	59	50	58	11	12	8	0	8	36	14			13	90	85	59	49	82	47	5	59	42	5	67	97	111	25	56	14	62	34
445	73	41	33	67	51	64	14	10	7	0	8	38	12			16	82	89	53	48	80	43	6	46	36	6	70	91	98	24	54	9	61	38
450	57	49	31	63	51	56	11	8	7	0	7	30	12			14	81	87	58	37	69	46	9	55	51	2	63	90	105	23	67	3	66	39
455	62	58	26	52	43	56	9	16	9	0	8	36	8			20	80	89	61	49	74	43	6	50	47	6	63	92	93	25	59	14	63	41
460	55	52	33	57	52	59	8	13	14	0	8	38	11			16	87	99	62	50	82	37	8	53	37	2	58	85	114	16	54	13	64	36
465	62	46	31	76	46	64	15	9	2	0	10	33	14			13	82	102	61	60	77	44	9	61	47	4	71	84	109	25	48	15	65	41
470	52	40	38	76	45	84	20	14	8	0	7	38	11			15	86	93	54	57	78	47	8	62	39	1	58	75	104	29	54	3	59	45
475	56	42	35	68	50	67	11	6	10	0	9	28	19			14	89	84	60	58	77	49	6	54	37	4	55	76	98	23	52	9	70	39
480	70	54	46	83	53	71	13	10	7	0	10	31	12			12	76	79	63	55	77	50	8	57	38	1	62	81	103	29	55	6	69	37
485	56	51	31	64	49	58	9	7	6	0	7	41	8			15	84	73	68	50	79	42	6	46	35	3	56	84	101	28	60	8	64	43
490	60	46	38	73	42	58	9	10	7	0	4	35	12			18	83	75	44	49	67	50	6	55	43	3	50	100	98	29	57	18	70	49
495	72	50	32	66	43	64	5	9	8	0	4	31	11			17	81	72	55	47	80	41	5	65	42	4	59	81	97	37	60	8	73	45
500	62	39	32	81	48	74	8	8	6	0	5	30	8			20	97	84	70	43	72	49	8	57	36	1	63	91	100	29	52	6	69	42
505	71	50	27	68	33	65	9	5	5	0	6	35	5			13	89	82	55	45	78	52	3	49	43	3	60	81	101	37	52	8	66	46
510	66	52	30	65	35	62	3	6	5	0	4	31	9			17	92	84	57	49	69	48	4	59	30	3	62	99	114	30	60	14	69	39
515	63	44	30	71	37	63	9	9	3	0	5	27	8			17	92	89	62	55	63	53	5	52	35	2	52	89	94	32	58	15	74	43
520	70	45	30	63	36	65	5	3	0	0	10	35	9			12	83	73	51	57	70	47	7	54	34	2	54	84	84	31	61	17	70	37
525	66	50	27	73	38	63	12	3	1	0	6	28	8			5	104	72	51	61	65	45	6	56	38	4	49	88	91	37	60	15	66	48
530	56	49	18	60	35	64	19	4	2	0	5	23	5			1	79	91	71	44	71	51	5	61	34	5	62	87	107	30	57	9	69	39
535	58	44	27	60	39	62	12	6	1	0	2	23	5			5	98	85	44	53	69	61	6	55	41	1	61	100	104	28	57	7	74	42
540	59	56	27	70	43	67	14	4	0	0	2	26	7			4	100	77	56	57	74	58	4	48	47	3	62	96	102	31	62	20	69	42
545	68	51	32	67	35	67	5	3	0	0	5	21	10			4	91	74	60	46	73	56	9	56	41	0	67	96	101	31	61	16	76	40
550	68	60	25	69	36	66	13	3	0	0	6	21	6			5	97	79	45	47	79	59	6	62	47	2	58	97	100	35	63	13	69	44
555	59	47	24	58	39	73	7	2	0	0	4	22	11			5	91	85	51	53	85	59	5	68	54	1	65	103	123	40	63	10	68	46
560	60	51	26	67	36	61	13	4	0	0	6	14	13			7	95	69	34	45	92	62	8	60	44	2	65	97	95	41	68	14	62	41
565	63	44	21	65	43	80	4	2	0	0	8	14	9			4	85	78	38	42	77	57	10	61	41	2	69	101	113	42	50	13	65	38
570	54	44	23	62	53	69	6	1	0	0	6	7	14			0	84	75	47	44	83	52	5	67	37	2	60	106	110	29	67	5	69	45
575	48	51	23	65	37	60	8	0	0	0	1	9	8			3	83	80	46	50	73	57	8	72	42	0	70	101	104	33	66	8	61	42
580	57	43	19	65	40	64	4	0	0	0	3	9	9			0	83	78	41	55	78	50	7	66	32	4	68	104	92	26	59	9	61	49
585	59	44	18	63	35	62	8	0	0	0	2	11	12			1	83	76	34	62	80	48	8	84	42	1	80	101	108	23	61	14	66	37
590	56	45	23	62	35	57	8	3	0	0	1	9	7			1	78	80	34	66	94	55	6	68	45	1	82	106	103	37	55	11	70	37
595	53	37	18	62	34	50	10	0	0	0		7	3			1	83	70	46	64	106	47	6	62	41	0	79	107	120	36	58	9	66	35
600	55	38	20	66	37	58	6	0	0	0		6	2			0	87	88	41	60	87	45	10	58	36	1	73	95	112	30	61	9	71	35
605	63	45	22	66	37	61	1	1	0	0		8	2			1	90	81	42	72	82	51	6	64	41	3	76	97	112	38	69	11	67	35
610	66	40	29	59	39	61	1	1	0	0		12	2			1	80	79	51	82	75	47	6	60	38	0	81	96	90	37	65	8	69	35
615	68	47	22	63	45	70	2	1	0	0		9	1			0	87	81	46	69	78	55	9	65	43	3	84	97	89	33	59	11	62	36
620	55	48	20	72	42	64	1	1	0	0		6	3			3	81	66	53	74	77	51	15	76	46	1	97	98	97	31	59	9	66	35
625	53	54	28	64	41	56	3	1	0	0		5	0			0	95	71	46	71	94	46	23	69	43	5	75	107	91	42	58	9	67	43
630	47	43	19	63	35	58	2	1	0	0		8	0			2	83	55	41	86	89	47	13	65	37	1	78	108	98	38	64	17	72	38
635	54	52	26	59	30	50	1	1	0	0		7	2			1	77	51	40	72	89	45	15	64	40	1	81	98	92	61	59	9	79	34
640	52	45	20	65	40	52	2	1	0	0		7	1			2	98	53	41	77	91	43	12	66	47	1	77	100	94	45	61	8	67	36
645	48	48	18	63	35	51	2	1	0	0		5	1			0	89	59	43	77	76	50	10	59	42	4	76	102	102	43	73	6	69	32
650	40	51	31	68	37	43	1	1	0	0		10	0			0	85	57	43	86	81	48	11	60	41	3	61	100	97	45	62	16	65	36
655	51	44	20	63	31	50	2	1	0	0		6	0			4	92	41	33	80	86	60	6	58	40	2	72	101	95	35	66	12	63	35
660	64	53	20	63	35	55	2	1	0	0		6	0			3	78	43	39	71	74	56	11	59	45	1	72	104	97	32	62	12	70	37
665	60	37	24	59	31	57	2	1	0	0		7	2			1	85	37	40	81	79	56	7	64	37	1	71	99	95	36	67	6	66	39
670	49	40	22	63	40	51	4	1	0	0		7	3			4	88	49	34	75	78	65	7	60	35	1	78	98	95	42	65	10	71	33
675	50	51	25	60	29	45	3	1	0	0		5	4			5	87	48	44	102	71	56	5	64	46	0	75	96	84	43	62	8	76	40
680	45	49	23	65	32	41	3	1	0	0		4	3			0	81	36	50	85	85	59	9	65	41	2	70	98	91	38	80	15	74	35
685	49	39	20	69	28	41	4	1	0	0		5	1			1	89	32	46	99	70	66	11	72	39	1	72	110	98	29	65	4	67	37
690	49	34	22	69	27	43	3	2	0	0		4	1			4	91	32	43	87	65	69	5	76	41	2	71	108	93	25	66	6	72	35
695	44	39	22	57	32	40	5	1	0	0		4				2	90	36	36	90	72	67	7	85	44	3	66	106	66	16	64	12	82	37
700	41	40	24	60	36	48	1	2	0	0		5				1	96	22	34	68	59	88	3	79	38	1	75	104	84	24	59	9	78	37
705	38	34	24	51	37	54	2	1	0	0		4				0	82	20	34	75	69	86	7	76	42	1	68	106	73	23	69	13	81	35
710	41	34	22	69	35	48	3	1	0	0		7				3	96	20	36	73	66	55	7	69	34	2	73	104	57	17	67	9	63	39
715	43	28	23	57	30	38	3	1	0	0		5				0	85	17	31	73	72	68	5	71	41	5	73	99	60	16	62	9	67	43
720	46	37	27	50	30	39	2	1	0	0		5				2	81	20	31	70	70	74	7	70	43	2	84	97	78	12	64	10	78	30
725	44	30	24	56	26	43	3	1	0	0		5				0	101	18	32	80	62	77	4	83	37	1	77	99	86	19	58	11	79	32
730	36	38	22	48	22	48	2	1	0	0		4				3	88	17	31	92	66	69	11	73	38	0	77	102	73	14	57	12	67	40
735	39	33	24	53	26	49	3	1	0	0		5				1	84	14	35	73	68	65	13	74	38	3	79	99	76	14	59	9	69	48
740	35	36	24	48	28	33	1	1	0	0		5				2	79	9	40	93	65	74	15	81	44	1	82	102	85	15	78	12	81	37
745	33	32	23	47	31	49	1	1	0	0		5				4	80	10	29	76	59	62	11	80	32	2	80	95	83	12	74	12	69	43
750	40	35	18	59	22	45	1	1	0	0		5				3	88	27	39	73	62	57	13	80	46	3	90	107	67	21	73	17	75	45
755	39	28	17	55	23	48	2	1	0	0		6				4	93	21	36	71	60	69	6	86	40	1	84	118	77	18	69	13	64	40
760	42	27	18	57	27	39	1	1	0	0		5				4	88	15	49	78	61	55	10	91	44	2	77	111	60	17	70	7	64	41
765	40	30	19	65	26	39	2	2	0	0		4				6	95	24	39	80	74	57	6	81	43	5	89	102	70	17	68	9	67	45
770	36	37	14	51	27	42	1	2	0	0		5				6	91	17	42	88	76	59	5	89	41	1	78	104	57	19	76	10	70	38
775	38	32	18	47	30	40	1	1	0	0		4				1	91	11	49	70	73	58	6	92	43		84	129	61	15	76	8	72	38
780	29	32	15	62	34	40	1	1	0	0		4				1	92	11	58	79	69	63	7	79	34		91	122	54	17	73	15	79	41
785	32	32	15	45	30	33	2	1	0	0		4				3	85	9	43	86	66	67	6	89	36		95	116	62	24	72	6	78	39
790	24	31	20	52	32	42	1	1	0	0		4				0	93	10	52	67	77	67	12	77	36		81	110	71	19	64	6	78	40
795	21	37	22	44	27	42	1	1	0	0		4				2	90	9	53	68	64	53	7	80	35		97	118	66	28	79	13	72	47
800	21	35	24	54	24	43	1	0	0	0		4				5	81	12	45	83	59	53	9	77	34		83	114	47	23	80	14	79	38
805	22	28	22	58	22	40	1	0	0	0		4				2	91	9	67	85	59	46	5	85	40		87	107	45	22	68	9	71	42
810	27	30	23	51	25	39	1	0	0	0		4				2	77	4	69	79	66	48	7	93	33		82	111	44	22	71	11	83	50
815	27	39	19	49	31	38	1	0	0	0		5				2	91	4	58	82	69	43	15	90	32		82	126	56	16	65	10	74	44
820	25	35	14	65	29	45	2	0	0	0		4				4	85	3	46	74	63	38	8	85	27		66	114	54	21	69	8	74	34
825	25	36	18	51	33	42	1	0	0	0		4				4	81	4	53	75	63	38	8	76	34		60	117	45	16	67	13	72	30
830	24	36	23	49	28	44	1	0	0	0		4				3	89	1	44	88	62	44	11	93	32		61	102	47	22	70	12	77	47
835	28	28	20	51	24	40	2	0	0	0		4				8	95	0	44	82	76	39	11	86	38		74	102	42	19	55	11	77	37
840	25	29	22	45	25	36	1	0	0	0		3				8	85	1	43	79	84	39	16	74	32		62	99	43	20	67	17	70	33
845	23	30	25	44	27	39	1	0	0	0		3				5	85	2	34	81	74	32	8	87	29		61	123	34	14	72	12	73	27
850	24	26	24	44	23	40	2	0	0	0		3				8	77	3	40	91	75	31	9	80	34		76	101	49	14	72	15	68	26
855	24	40	15	51	30	34	3	0	0	0		3				5	76	3	41	80	72	32	9	74	29		70	103	45	14	74	8	64	35
860	20	28	17	46	25	32	1	0	0	0		3				4	80	1	42	83	70	37	15	78	32		83	111	38	16	71	17	82	33
865	20	24	15	39	22	35	1	0	0	0		3				3	84	1	39	87	70	36	11	74	28		76	117	34	17	77	13	63	31
870	22	29	22	43	18	40	1	0	0	0						0	79	1	36	84	68	43	7	71	27		88	106	44	13	81	17	65	25
875	26	28	15	50	23	37	1	0	0	0						1	84	1	40	74	65	34	9	78	33		85	108	56	18	76	10	70	19
880	26	17	14	42	22	32	2	0	0	0						3	83	1	37	69	84	32	8	72	40		113	114	65	13	70	12	74	30
885	16	17	10	40	22	34	1	0	0	0						3	90		37	73	75	42	6	73	36		101	112	41	14	90	14	50	27
890	18	15	10	40	17	32	1	0	0	0						2	83		35	75	67	41	11	63	32		104	122	30	17	86	13	57	27
895	20	14	12	36	20	28	1	0	0	0						1	75		35	62	62	42	8	74	26		109	98	30	19	82	23	57	29
900	19	17	9	35	29	35	1	0	0	0						5	79		38	75	70	46	9	67	36		89	111	15	15	107	15	61	36
905	27	14	13	29	24	32	1	0	0	0						1	77		37	67	60	44	10	69	39		86	94	8	15	109	10	59	29
910	20	20	10	37	26	32	1	0	0	0						4	73		35	72	65	39	5	73	37		79	105	7	19	114	10	58	20
915	23	25	9	33	20	32	1	0	0	0						2	84		36	76	63	48	10	81	26		105	108	20	16	99	12	53	22
920	17	24	8	40	17	26	1	0	0	0						4	86		29	73	65	49	4	86	30		98	97	10	16	86	11	58	28
925	16	21	8	34	26	32	1	0	0	0						5	86		23	71	57	41	4	86	28		84	127	10	16	98	12	50	28
930	18	17	10	35	25	22	1	0	0	0						3	77		34	70	53	47	12	89	23		86	104	11	16	102	10	57	25
935	19	20	9	26	25	23	2	0	0	0						2	87		25	69	59	40	12	88	25		91	102	5	17	84	21	52	25
940	21	16	9	30	19	29	1	0	0	0							85		22	60	68	54	9	74	23		71	107	8	25	90	12	52	28
945	21	18	13	36	14	28	2	0	0	0							85		29	66	62	52	10	94	23		81	105	0	18	88	11	65	25
950	19	22	17	35	14	24	2	0	0	0							75		35	60	61	64	8	82	19		80	106	1	12	90	14	63	17
955	14	24	10	39	19	23	1	0	0	0							84		34	75	55	64	8	91	21		83	100		12	101	8	59	26
960	17	23	13	30	23	23	1	0	0	0							87		32	65	66	53	6	96	22		77	113		12	99	15	54	21
965	18	23	9	30	22	18	1	0	0	0							75		40	59	63	64	9	92	19		84	89		11	102	6	52	17
970	15	25	10	33	16	21	1	0	0	0							85		30	70	59	54	9	103	25		78	103		6	100	10	55	18
975	22	21	14	32	18	19	1	0	0	0							89		23	66	65	60	9	94	18		85	104		14	94	14	59	20
980	19	14	11	34	22	19	1	0	0	0							74		30	69	54	53	11	83	24		87	113		4	89	8	60	22
985	20	18	10	30	21	23	1	0	0	0							81		25	66	58	51	6	93	25		101	111		8	76	9	59	22
990	18	21	8	31	18	25	1	0	0	0							79		27	68	50	51	10	82	26		91	106		8	84	21	75	21
995	21	18	8	29	18	18	1	0	0	0							94		20	69	51	47	9	82	17		87	103		6	73	11	66	14
1000	22	22	7	32	20	22	1	0	0	0							84		29	73	49	53	8	77	21		89	108		4	81	15	64	27
1005	19	18	7	25	28	20	1	0	0	0							86		27	68	50	41	11	87	18		92	97		8	84	18	50	23
1010	21	19	7	28	26	17	1	0	0	0							80		14	73	53	61	5	86	21		80	104		11	97	10	50	24
1015	20	21	5	25	22	19	1	0	0	0							81		20	75	64	60	10	83	23		79	96		6	90	14	50	17
1020	17	16	7	30	19	22	1	0	0	0							101		32	65	57	51	3	82	17		82	99		5	97	13	55	26
1025	17	21	11	23	19	29	1	0	0	0							99		23	58	55	60	10	78	23		80	101		6	98	14	49	26
1030	24	18	7	23	20	23	1	0	0	0							85		20	51	55	57	10	74	19		99	107		3	101	11	51	24
1035	22	15	7	23	21	19	1	0	0	0							83		25	45	58	61	8	77	25		85	113		1	103	14	44	21
1040	18	19	8	25	24	21	1	0	0	0							82		33	42	57	43	7	78	20		78	101		1	87	8	50	16
1045	19	19	5	20	22	22	1	0	0	0							99		35	42	63	43	6	69	16		78	106		5	109	8	54	19
1050	14	22	4	23	27	20	1	0	0	0							96		14	49	63	37	6	71	17		93	102		5	98	16	51	16
1055	14	16	5	24	20	17	1	0	0	0							83		9	51	64	45	7	76	23		99	115		3	111	15	54	18
1060	18	10	7	24	23	14	1	0	0	0							100		20	45	50	46	8	66	16		109	119		1	115	6	53	15
1065	15	16	3	25	19	15	1	0	0	0							95		23	47	60	43	8	65	14		107	112		4	115	16	50	15
1070	15	18	6	29	18	16	1	0	0	0							108		21	42	52	45	3	70	15		116	107		2	126	15	49	9
1075	15	15	8	21	16	10	1	0	0	0							108		31	37	46	45	3	67	11		102	89		2	116	16	45	10
1080	18	21	4	19	18	14	1	0	0	0							103		21	48	46	49	10	50	18		108	106		5	94	20	38	14
1085	21	18	6	28	15	14	1	0	0	0							114		20	54	46	44	5	62	15		107	73		12	126	17	36	17
1090	11	10	6	20	20	16	1	0	0	0							99		34	46	32	48	5	65	10		112	90		8	126	10	46	14
1095	13	11	7	23	14	14	1	0	0	0							78		32	53	37	52	3	56	11		105	83		4	112	5	34	18
1100	16	6	6	27	19	12	1	0	0	0							88		16	40	40	59	6	59	15		95	72		5	116	15	40	15
1105	17	10	2	24	17	12	1	0	0	0							97		9	44	39	58	6	56	13		89	74		5	120	11	46	11
1110	21	11	4	23	12	9	1	0	0	0							102		5	39	31	65	9	66	17		89	81		7	141	21	37	15
1115	23	7	3	16	15	16	1	0	0	0							88		5	37	24	58	3	51	23		85	74		3	149	13	32	17
1120	16	11	2	17	14	12	1	0	0	0							92		3	38	28	54	5	49	10		82	67		4	144	14	30	14
1125	20	11	2	19	15	10	1	0	0	0							84		4	51	24	48	5	59	19		85	73		2	132	9	37	22
1130	15	5	4	19	12	13	1	0	0	0							80		10	44	27	46	4	60	20		75	64		3	140	11	26	12
1135	16	10	4	19	13	11	1	0	0	0							84		2	41	38	44	4	61	12		73	68		2	136	14	25	19
1140	20	8	3	21	14	11	1	0	0	0							83		4	39	27	50	1	67	13		69	64		0	143	10	30	20
1145	14	9	3	17	20	14	1	0	0	0							76		6	39	34	52	1	59	9		61	72		0	144	12	27	15
1150	15	14	3	19	21	11	1	0	0	0							72		3	44	40	55	3	54	12		65	63		0	156	10	17	11
1155	15	4	3	18	10	9	1	0	0	0							62		5	38	33	59	4	50	11		65	83		0	139	12	22	18
1160	20	5	4	19	15	8	1	0	0	0							64		4	35	39	47	3	49	12		54	73		0	153	12	22	17
1165	13	4	2	21	16	11	1	0	0	0							69		4	43	34	41	3	45	14		50	63		1	134	10	27	10
1170	11	4	3	18	15	9	1	0	0	0							66		2	43	30	44	0	45	12		47	67		0	129	9	17	15
1175	11	2	2	15	16	9	1	0	0	0							67		9	46	31	48	3	43	14		47	55		1	124	4	19	14
1180	17	1	2	11	13	8	1	0	0	0							69		4	51	28	38	2	41	9		62	65		0	137	10	16	14
1185	16	0	1	12	17	14	1	0	0	0							68		5	44	20	55	2	47	6		50	61		0	109	7	17	11
1190	14	1	1	10	12	12	2	0	0	0							56		4	48	30	48	1	43	13		37	55		0	127	6	12	10
1195	13	2	1	10	13	14	1	0	0	0							59		3	45	30	40		46	11		40	53		2	106	3	19	11
1200	14	0	1	13	12	10	0	0	0	0							51		6	30	25	57		43	8		35	60		2	106	1	11	13
1205	13	0	1	8	10	12	0	0	0	0							59		6	39	32	55		55	8		33	51		1	90	6	11	12
1210	12	0	1	7	16	11	0	0	0	0							50		5	37	33	58		44	7		33	54		1	88	3	10	10
1215	14	0	2	10	11	13	0	0	0	0							47		3	33	23	60		35	5		29	47		1	85	5	10	13
1220	13	0	1	8	12	9	0	0	0	0							51		4	39	38	41		34	8		29	56			80	8	8	10
1225	8	0	0	12	11	8	0	0	0	0							40		5	36	40	36		50	8		27	61			82	4	7	7
1230	15	0	0	8	10	8	0	0	0	0							37		2	37	24	31		39	9		24	61			81		5	8
1235	16	0	0	6	9	13	0	0	0	0							48		2	35	18	33		46	11		23	48			71		5	10
1240	19	0	0	8	7	7	0	0	0	0							46		4	39	17	41		39	11		19	47			63		6	6
1245	10	0	0	9	5	8	0	0	0	0							51		5	36	23	34		37	6		14	48			67		4	9
1250	14	0	0	6	9	6	0	0	0	0							37		9	35	19	44		42	11		19	40			68		7	6
1255	10	0	0	6	8	7	0	0	0	0							48		5	39	26	29		39	11		24	46			59		3	3
1260	9	0	0	6	9	8	0	0	0	0							44		5	33	30	29		44	6		21	55			56		2	6
1265	10	0	0	7	7	6	0	0	0	0							38		7	36	30	24		47	7		15	59			61		2	8
1270	10	0	0	7	12	6	0	0	0	0							35		7	42	25	23		39	11		15	55			65		2	4
1275	11	0	0	8	10	7	0	0	0	0							40		4	39	32	30		48	9		18	46			59		2	4
1280	12	0	0	6	11	7	0	0	0	0							48		6	33	32	49		36	9		24	44			49		4	5
1285	8	0	0	8	5	6	0	0	0	0							50		11	33	36	36		39	4		16	42			44		4	6
1290	8	0	0	9	4	9	0	0	0	0							48		7	39	27	37		43	6		15	40			37		2	3
1295	12	0	0	7	4	6	0	0	0	0							41		9	31	23	33		56	7		12	42			48		1	5
1300	11	0	0	9	5	4	0	0	0	0							32		4	28	22	28		54	7		9	25			35		4	8
1305	13	0	0	11	5	7	0	0	0	0							38		3	27	20	25		48	7		11	23			37		2	6
1310	9	0	0	7	4	8	0	0	0	0							45		4	24	23	13		50	7		11	28			33		0	7
1315	10	0	0	9	6	6	0	0	0	0							36		5	26	28	18		52	8		12	15			29		0	9
1320	9	0	0	10	6	6	0	0	0	0							26		3	35	23	37		46	8		11	20			33		2	10
1325	8	0	0	11	6	7	0	0	0	0							31		1	31	18	27		44	5		9	31			40		1	7
1330	7	0	0	8	2	5	0	0	0	0							36		1	37	20	24		36	7		9	23			32		1	8
1335	8	0	0	8	3	5	0	0	0	0							28		1	36	15	21		36	4		4	29			36		1	4
1340	9	0	0	5	2	4	0	0	0	0							27		2	36	14	16		31	3		8	23			31		1	5
1345	8	0	0	4	3	4	0	0	0	0							31		1	32	17	17		36	5		9	25			29		1	9
1350	7	0	0	5	2	6	0	0	0	0							27		2	37	14	18		35	6		14	20			31		2	7
1355	6	0	0	4	2	4	0	0	0	0							31		1	38	22	16		39	3		9	38			27		2	2
1360	4	0	0	5	2	6	0	0	0	0							35		2	44	28	11		37	5		10	25			30		1	5
1365	6	0	0	3	3	5	0	0	0	0							34		1	37	30	10		36	5		6	33			34		1	3
1370	8	0	0	3	2	5	0	0	0	0							31		2	41	40	11		39	5		14	30			34		3	2
1375	11	0	0	3	4	7	0	0	0	0							34		2	37	33	9		33	5		9	24			42		0	2
1380	10	0	0	3	5	6	0	0	0	0							32		1	35	36	10		47	6		10	22			32		1	2
1385	5	0	0	1	3	4	0	0	0	0							24			39	43	16		39	3		10	30			29		1	3
1390	8	0	0	2	2	4	0	0	0	0							32			28	30	14		36	4		6	26			28		2	1
1395	7	0	0	5	2	0	0	0	0	0							33			29	18	5		27	5		9	27			27		1	6
1400	8	0	0	1	0	0	0	0	0	0							31			43	31	10		32	13		6	32			29		0	7
1405	6	0	0	3	1	5	0	0	0	0							32			37	26	8		27	4		5	28			25		0	5
1410	6	0	0	4	2	3	0	0	0	0							34			35	25	13		27	1		12	34			26		0	10
1415	6	0	0	2	0	2	0	0	0	0							26			28	33	11		27	3		16	28			27		0	5
1420	5	0	0	5	0	2	0	0	0	0							20			25	34	10		29	4		11	25			30		1	4
1425	5	0	0	3	2	4	0	0	0	0							25			31	19	9		24	2		15	20			22		2	5
1430	6	0	0	4	2	1	0	0	0	0							25			28	13	10		31	5		13	21			20		0	4
1435	5	0	0	3	1	2	0	0	0	0							21			27	16	11		24	4		10	31			10		0	6
1440	4	0	0	5	1	5	0	0	0	0							20			24	21	10		23	2		9	32			13		0	2
1445	5	0	0	4	1	5	0	0	0	0							23			26	20	8		34	3		8	20			17		0	8
1450	7	0	0	4	3	4	0	0	0	0							24			16	11	15		39	3		9	18			15		0	3
1455	9	0	0	3	3	3	0	0	0	0							22			15	8	10		37	2		12	20			17		1	4
1460	7	0	0	2	3	5	0	0	0	0							24			20	11	10		40	3		8	20			11		0	7
1465	6	0	0	2	3	0	0	0	0	0							22			12	11	7		39	1		4	33			12		0	8
1470	7	0	0	2	2	1	0	0	0	0							21			18	8	4		42	2		5	15			10		2	4
1475	5	0	0	2	4	3	0	0	0	0							20			17	6	5		40	5		11	18			8		0	7
1480	5	0	0	2	3	4	0	0	0	0							18			15	4	3		39	3		12	24			3		0	7
1485	5	0	0	2	2	4	0	0	0	0							26			9	6	3		35	1		8	25					0	9
1490	6	0	0	3	3	3	0	0	0	0							24			15	4	3		28	0		10	18					0	2
1495	6	0	0	2	3	5	0	0	0	0							23			7	4	3		31	2		4	19					0	2
1500	6	0	0	1	2	4	0	0	0	0							27			6	3	1		25	0		10	27					1	7
1505	7	0	0	1	1	3	0	0	0	0							23			9	3			32	3		4	19					2	6
1510	5	0	0	2	3	3	0	0	0	0							20			5	6			23	1		4	22					2	4
1515	6	0	0	1	3	2	0	0	0	0							22			7	4			20	3		4	24					0	1
1520	5	0	0	2	2	2	0	0	0	0							20			4	2			24	2		7	9					0	0
1525	4	0	0	1	2	0	0	0	0	0							21			10	3			18	1		9	8					1	4
1530	7	0	0	1	2	0	0	0	0	0							16			8	3			23	1		4	11						0
1535	4	0	0	2	1	1	0	0	0	0							15			9	2			22	1		7	5						0
1540	2	0	0	4	1	1	0	0	0	0							18			6	2			26	3		4	7						4
1545	3	0	0	2	2	0	0	0	0	0							20			7	3			22	3		7	2						2
1550	3	0	0	1	2	0	0	0	0	0							19			10	3			23	5		3	3						3
1555	2	0	0	2	1	0	0	0	0	0							22			4	1			22	3		0	8						5
1560	2	0	0	2	1	0	0	0	0	0							20			5	2			21	6		1	11						4
1565	3	0	0	2	3	1	0	0	0	0							19			10	1			17	3		2	4						1
1570	2	0	0	2	4	1	0	0	0	0							18			4	3			12	5		1	5						2
1575	0	0	0	1	1	3	0	0	0	0							19			3	3			22	7		5	7						1
1580	0	0	0	1	2	2	0	0	0	0							21			3	3			19	4		1	9						2
1585	1	0	0	1	1	3	0	0	0	0							14			3	4			14	6		1	11						3
1590	2	0	0	1	3	1	0	0	0	0							19			3	5			12	6		1	6						3
1595	2	0	0	0	1	4	0	0	0	0							18			8	5			13	5		2	2						2
1600	2	0	0	0	2	3	0	0	0	0							17			1	5			17	2		4	1						7
1605	1	0	0	0	2	3	0	0	0	0							21			4	5			15	2		2	2						3
1610	2	0	0	0	1	4	0	0	0	0							17			5	6			14	2		0	1						2
1615	2	0	0	0	2	0	0	0	0	0							8			3	5			14	0		2	3						2
1620	2	0	0	0	2	0	0	0	0	0							9			4	2			12	4		1	2						6
1625	1	0	0	0	1	0	0	0	0	0							5			6	3			14	4		0	1						4
1630	1	0	0	0	0	0	0	0	0	0							7			3	3			12	1		0	1						3
1635	2	0	0	0	0	0	0	0	0	0							8			5	5			15	2		0	2						2
1640	1	0	0	0	0	0	0	0	0	0							7			3	4			13	0		1	2						2
1645	2	0	0	0	0	0	0	0	0	0							8			4	6			13	4		0	4						1
1650	2	0	0	0	0	0	0	0	0	0							6			3	3			16	1		1	1						2
1655	3	0	0	0	0	0	0	0	0	0							6			2	3			13	1		2	1						4
1660	2	0	0	0	0	0	0	0	0	0							7			2	4			14	0		4	1						1
1665	1	0	0	0	0	0	0	0	0	0							3			3	2			12	1		1	1						7
1670	1	0	0	0	0	0	0	0	0	0							5			7	2			14	2			0						1
1675																	5			2	1			14	1			0						4
1680																	12			3	3			12	2			0						4
1685																	5			1	2			13	3			1						2
1690																	4			1	1			9	3			0						4
1695																	3			3	3			8	0			1						7
1700																	4			2	5			10	0			2						6
1705																	7			0				9	1			0						4
1710																	3			1				10	0			0						3
1715																	5			0				11	2			1						1
1720																	1			1				13	2			1						2
1725																	2			0				12	1			1						3
1730																	4			1				12	2			3						2
1735																	1			0				10	0			1						2
1740																	0			0				10	2			2						1
1745																	1			1				11	0			1						2
1750																	1			1				14	1			0						0
1755																	0			1				10	0			0						0
1760																	1			1				12	1			1						3
1765																	1			0				12	1			0						2
1770																	0			1				11	0			0						0
1775																	1			2				14	0			1						0
1780																	3			2				20	2			1						0
1785																	2			2				13				0						0
1790																	0			1				9				1						2
1795																	1			1				11				2						4
1800																	2			1				9				4						2
1805																	1			0				7				1
1810																	1			0				5
1815																	1			0				6
1820																	0			2				8
1825																	1			3				10
1830																	1			2				8
1835																	1			1				14
1840																	1			2				14
1845																	0			0				7
1850																	0			0				9
1855																	3			1				8
1860																	5			0				4
1865																	6			0				4
1870																	3			0				11
1875																	2			1				5
1880																	4			0				12
1885																	3			0				8
1890																	4			1				10
1895																	3			0				11
1900																	0			1				9
1905																	0			0				12
1910																	4			0				10
1915																	4			1				8
1920																	4							8
1925																	5							8
1930																	1							7
1935																	1							5
1940																	1							4
1945																	3							3
1950																	1							5
1955																	1							6
1960																								6
1965																								3
1970																								3
1975																								5
1980																								1
1985																								1
1990																								2
1995																								1
2000																								1
2005																								1

## Sheet: 2d
Figure 2d
Assay	Experiment	Source	Identity	genotype	Clone	Substrate	Area-Normalized
Stripes-Neurite-Area	A5-LN	patient	hFB	TSC2(+/+)	A	A5	0.217027
Stripes-Neurite-Area	A5-LN	patient	hFB	TSC2(+/+)	A	A5	0.087901
Stripes-Neurite-Area	A5-LN	patient	hFB	TSC2(+/+)	A	A5	0.430747
Stripes-Neurite-Area	A5-LN	patient	hFB	TSC2(+/+)	A	A5	1.21649
Stripes-Neurite-Area	A5-LN	patient	hFB	TSC2(+/+)	A	A5	0.76373
Stripes-Neurite-Area	A5-LN	patient	hFB	TSC2(+/+)	A	A5	0
Stripes-Neurite-Area	A5-LN	patient	hFB	TSC2(+/+)	A	A5	0.814946
Stripes-Neurite-Area	A5-LN	patient	hFB	TSC2(+/+)	A	A5	1.19669
Stripes-Neurite-Area	A5-LN	patient	hFB	TSC2(+/+)	A	A5	0.220033
Stripes-Neurite-Area	A5-LN	patient	hFB	TSC2(+/+)	A	A5	0.056812
Stripes-Neurite-Area	A5-LN	patient	hFB	TSC2(+/+)	A	A5	0.002942
Stripes-Neurite-Area	A5-LN	patient	hFB	TSC2(+/+)	A	A5	0.17208
Stripes-Neurite-Area	A5-LN	patient	hFB	TSC2(+/+)	A	A5	0.395615
Stripes-Neurite-Area	A5-LN	patient	hFB	TSC2(+/+)	A	A5	0.354006
Stripes-Neurite-Area	A5-LN	patient	hFB	TSC2(+/+)	A	A5	0.075082
Stripes-Neurite-Area	A5-LN	patient	hFB	TSC2(+/+)	A	A5	0.0867
Stripes-Neurite-Area	A5-LN	patient	hFB	TSC2(+/+)	A	A5	0.007265
Stripes-Neurite-Area	A5-LN	patient	hFB	TSC2(+/+)	A	A5	0.990297
Stripes-Neurite-Area	A5-LN	patient	hFB	TSC2(+/+)	A	A5	0.886142
Stripes-Neurite-Area	A5-LN	patient	hFB	TSC2(+/+)	A	A5	1.03347
Stripes-Neurite-Area	A5-LN	patient	hFB	TSC2(+/+)	A	A5	0.355757
Stripes-Neurite-Area	A5-LN	patient	hFB	TSC2(+/+)	B	A5	0.078755
Stripes-Neurite-Area	A5-LN	patient	hFB	TSC2(+/+)	B	A5	0.909932
Stripes-Neurite-Area	A5-LN	patient	hFB	TSC2(+/+)	B	A5	0.237826
Stripes-Neurite-Area	A5-LN	patient	hFB	TSC2(+/+)	B	A5	0.031462
Stripes-Neurite-Area	A5-LN	patient	hFB	TSC2(+/+)	B	A5	0.016903
Stripes-Neurite-Area	A5-LN	patient	hFB	TSC2(+/+)	B	A5	0
Stripes-Neurite-Area	A5-LN	patient	hFB	TSC2(+/+)	B	A5	2.99554
Stripes-Neurite-Area	A5-LN	patient	hFB	TSC2(+/+)	B	A5	0.007365
Stripes-Neurite-Area	A5-LN	patient	hFB	TSC2(+/+)	B	A5	0.376198
Stripes-Neurite-Area	A5-LN	patient	hFB	TSC2(+/+)	B	A5	2.27773
Stripes-Neurite-Area	A5-LN	patient	hFB	TSC2(+/+)	B	A5	0.022696
Stripes-Neurite-Area	A5-LN	patient	hFB	TSC2(+/+)	B	A5	0.113624
Stripes-Neurite-Area	A5-LN	patient	hFB	TSC2(+/+)	B	A5	0.030811
Stripes-Neurite-Area	A5-LN	patient	hFB	TSC2(+/+)	B	A5	0.388664
Stripes-Neurite-Area	A5-LN	patient	hFB	TSC2(+/+)	B	A5	1.91176
Stripes-Neurite-Area	A5-LN	patient	hFB	TSC2(+/+)	B	A5	0.045392
Stripes-Neurite-Area	A5-LN	patient	hFB	TSC2(+/+)	B	A5	0.239086
Stripes-Neurite-Area	A5-LN	patient	hFB	TSC2(+/+)	B	A5	0.018186
Stripes-Neurite-Area	A5-LN	patient	hFB	TSC2(+/+)	B	A5	0.598477
Stripes-Neurite-Area	A5-LN	patient	hFB	TSC2(+/+)	B	A5	2.03996
Stripes-Neurite-Area	A5-LN	patient	hFB	TSC2(+/+)	B	A5	1.20011
Stripes-Neurite-Area	A5-LN	patient	hFB	TSC2(+/+)	B	A5	0.485977
Stripes-Neurite-Area	A5-LN	patient	hFB	TSC2(+/+)	B	A5	3.00411
Stripes-Neurite-Area	A5-LN	patient	hFB	TSC2(+/+)	B	A5	0.155267
Stripes-Neurite-Area	A5-LN	patient	hFB	TSC2(+/+)	B	A5	0.012309
Stripes-Neurite-Area	A5-LN	patient	hFB	TSC2(+/-)	A	A5	0.392351
Stripes-Neurite-Area	A5-LN	patient	hFB	TSC2(+/-)	A	A5	1.20595
Stripes-Neurite-Area	A5-LN	patient	hFB	TSC2(+/-)	A	A5	0.212146
Stripes-Neurite-Area	A5-LN	patient	hFB	TSC2(+/-)	A	A5	0.346815
Stripes-Neurite-Area	A5-LN	patient	hFB	TSC2(+/-)	A	A5	1.6989
Stripes-Neurite-Area	A5-LN	patient	hFB	TSC2(+/-)	A	A5	0.597121
Stripes-Neurite-Area	A5-LN	patient	hFB	TSC2(+/-)	A	A5	1.50215
Stripes-Neurite-Area	A5-LN	patient	hFB	TSC2(+/-)	A	A5	0.134516
Stripes-Neurite-Area	A5-LN	patient	hFB	TSC2(+/-)	A	A5	0.433166
Stripes-Neurite-Area	A5-LN	patient	hFB	TSC2(+/-)	A	A5	1.39104
Stripes-Neurite-Area	A5-LN	patient	hFB	TSC2(+/-)	A	A5	1.48613
Stripes-Neurite-Area	A5-LN	patient	hFB	TSC2(+/-)	A	A5	0.646636
Stripes-Neurite-Area	A5-LN	patient	hFB	TSC2(+/-)	A	A5	0.068929
Stripes-Neurite-Area	A5-LN	patient	hFB	TSC2(+/-)	A	A5	1.93487
Stripes-Neurite-Area	A5-LN	patient	hFB	TSC2(+/-)	A	A5	0.860692
Stripes-Neurite-Area	A5-LN	patient	hFB	TSC2(+/-)	A	A5	2.21348
Stripes-Neurite-Area	A5-LN	patient	hFB	TSC2(+/-)	A	A5	0.731794
Stripes-Neurite-Area	A5-LN	patient	hFB	TSC2(+/-)	A	A5	3.07003
Stripes-Neurite-Area	A5-LN	patient	hFB	TSC2(+/-)	A	A5	1.48305
Stripes-Neurite-Area	A5-LN	patient	hFB	TSC2(+/-)	A	A5	1.31241
Stripes-Neurite-Area	A5-LN	patient	hFB	TSC2(+/-)	A	A5	1.3094
Stripes-Neurite-Area	A5-LN	patient	hFB	TSC2(+/-)	A	A5	1.95364
Stripes-Neurite-Area	A5-LN	patient	hFB	TSC2(+/-)	A	A5	0.407928
Stripes-Neurite-Area	A5-LN	patient	hFB	TSC2(+/-)	A	A5	1.65193
Stripes-Neurite-Area	A5-LN	patient	hFB	TSC2(+/-)	A	A5	1.1139
Stripes-Neurite-Area	A5-LN	patient	hFB	TSC2(+/-)	A	A5	1.42591
Stripes-Neurite-Area	A5-LN	patient	hFB	TSC2(+/-)	A	A5	0.091085
Stripes-Neurite-Area	A5-LN	patient	hFB	TSC2(+/-)	A	A5	0.073853
Stripes-Neurite-Area	A5-LN	patient	hFB	TSC2(+/-)	A	A5	0.280728
Stripes-Neurite-Area	A5-LN	patient	hFB	TSC2(+/-)	A	A5	1.16796
Stripes-Neurite-Area	A5-LN	patient	hFB	TSC2(+/-)	A	A5	0.522481
Stripes-Neurite-Area	A5-LN	patient	hFB	TSC2(+/-)	A	A5	0.176016
Stripes-Neurite-Area	A5-LN	patient	hFB	TSC2(+/-)	B	A5	1.31909
Stripes-Neurite-Area	A5-LN	patient	hFB	TSC2(+/-)	B	A5	0.81377
Stripes-Neurite-Area	A5-LN	patient	hFB	TSC2(+/-)	B	A5	1.02069
Stripes-Neurite-Area	A5-LN	patient	hFB	TSC2(+/-)	B	A5	0.368623
Stripes-Neurite-Area	A5-LN	patient	hFB	TSC2(+/-)	B	A5	0.211006
Stripes-Neurite-Area	A5-LN	patient	hFB	TSC2(+/-)	B	A5	1.42065
Stripes-Neurite-Area	A5-LN	patient	hFB	TSC2(+/-)	B	A5	1.49083
Stripes-Neurite-Area	A5-LN	patient	hFB	TSC2(+/-)	B	A5	0.520314
Stripes-Neurite-Area	A5-LN	patient	hFB	TSC2(+/-)	B	A5	1.03836
Stripes-Neurite-Area	A5-LN	patient	hFB	TSC2(+/-)	B	A5	1.57715
Stripes-Neurite-Area	A5-LN	patient	hFB	TSC2(+/-)	B	A5	2.09032
Stripes-Neurite-Area	A5-LN	patient	hFB	TSC2(+/-)	B	A5	0.029522
Stripes-Neurite-Area	A5-LN	patient	hFB	TSC2(+/-)	B	A5	0.542391
Stripes-Neurite-Area	A5-LN	patient	hFB	TSC2(+/-)	B	A5	0.165578
Stripes-Neurite-Area	A5-LN	patient	hFB	TSC2(+/-)	B	A5	2.59571
Stripes-Neurite-Area	A5-LN	patient	hFB	TSC2(+/-)	B	A5	1.58641
Stripes-Neurite-Area	A5-LN	patient	hFB	TSC2(+/-)	B	A5	0.268042
Stripes-Neurite-Area	A5-LN	patient	hFB	TSC2(+/-)	B	A5	0.344435
Stripes-Neurite-Area	A5-LN	patient	hFB	TSC2(+/-)	B	A5	0.578079
Stripes-Neurite-Area	A5-LN	patient	hFB	TSC2(+/-)	B	A5	0.935975
Stripes-Neurite-Area	A5-LN	patient	hFB	TSC2(+/-)	B	A5	0.244635
Stripes-Neurite-Area	A5-LN	patient	hFB	TSC2(+/-)	B	A5	1.82525
Stripes-Neurite-Area	A5-LN	patient	hFB	TSC2(+/-)	B	A5	0.03613
Stripes-Neurite-Area	A5-LN	patient	hFB	TSC2(+/-)	B	A5	0.103226
Stripes-Neurite-Area	A5-LN	patient	hFB	TSC2(+/-)	B	A5	0.655158
Stripes-Neurite-Area	A5-LN	patient	hFB	TSC2(+/-)	B	A5	0.764358
Stripes-Neurite-Area	A5-LN	patient	hFB	TSC2(+/-)	B	A5	1.98096
Stripes-Neurite-Area	A5-LN	patient	hFB	TSC2(+/-)	B	A5	0.141814
Stripes-Neurite-Area	A5-LN	patient	hFB	TSC2(+/-)	B	A5	1.43944
Stripes-Neurite-Area	A5-LN	patient	hFB	TSC2(+/-)	B	A5	0.547671
Stripes-Neurite-Area	A5-LN	patient	hFB	TSC2(+/-)	B	A5	0.376577
Stripes-Neurite-Area	A5-LN	patient	hFB	TSC2(+/-)	B	A5	0.5447
Stripes-Neurite-Area	A5-LN	patient	hFB	TSC2(+/-)	B	A5	1.13264
Stripes-Neurite-Area	A5-LN	patient	hFB	TSC2(+/-)	B	A5	1.45217
Stripes-Neurite-Area	A5-LN	patient	hFB	TSC2(+/-)	B	A5	0.636604
Stripes-Neurite-Area	A5-LN	patient	hFB	TSC2(+/-)	B	A5	0.943432
Stripes-Neurite-Area	A5-LN	patient	hFB	TSC2(+/-)	B	A5	0.325801
Stripes-Neurite-Area	A5-LN	patient	hFB	TSC2(+/-)	B	A5	0.194334
Stripes-Neurite-Area	A5-LN	patient	hFB	TSC2(+/-)	B	A5	3.34031
Stripes-Neurite-Area	A5-LN	patient	hFB	TSC2(+/-)	B	A5	0.338564
Stripes-Neurite-Area	A5-LN	patient	hFB	TSC2(+/-)	B	A5	1.19577
Stripes-Neurite-Area	A5-LN	patient	hFB	TSC2(+/-)	B	A5	0.342597
Stripes-Neurite-Area	A5-LN	patient	hFB	TSC2(+/-)	B	A5	1.26697
Stripes-Neurite-Area	A5-LN	patient	hFB	TSC2(+/-)	B	A5	0.339715
Stripes-Neurite-Area	A5-LN	patient	hFB	TSC2(+/-)	B	A5	0.764482
Stripes-Neurite-Area	A5-LN	patient	hFB	TSC2(+/-)	B	A5	0.991364
Stripes-Neurite-Area	A5-LN	patient	hFB	TSC2(+/-)	B	A5	0.029827
Stripes-Neurite-Area	A5-LN	patient	hFB	TSC2(+/-)	B	A5	0.741883
Stripes-Neurite-Area	A5-LN	patient	hFB	TSC2(+/-)	B	A5	1.08143
Stripes-Neurite-Area	A5-LN	patient	hFB	TSC2(+/-)	B	A5	3.70169
Stripes-Neurite-Area	A5-LN	patient	hFB	TSC2(+/-)	B	A5	0.719195
Stripes-Neurite-Area	A5-LN	patient	hFB	TSC2(+/-)	B	A5	0.728173
Stripes-Neurite-Area	A5-LN	patient	hFB	TSC2(+/-)	B	A5	1.67987
Stripes-Neurite-Area	A5-LN	patient	hFB	TSC2(+/-)	B	A5	0.649811
Stripes-Neurite-Area	A5-LN	patient	hFB	TSC2(+/-)	B	A5	1.33145
Stripes-Neurite-Area	A5-LN	patient	hFB	TSC2(+/-)	B	A5	1.41407
Stripes-Neurite-Area	A5-LN	patient	hFB	TSC2(+/-)	B	A5	1.52398
Stripes-Neurite-Area	A5-LN	patient	hFB	TSC2(+/-)	B	A5	0.192886
Stripes-Neurite-Area	A5-LN	patient	hFB	TSC2(+/-)	B	A5	1.5819
Stripes-Neurite-Area	A5-LN	patient	hFB	TSC2(+/-)	B	A5	0.742677
Stripes-Neurite-Area	A5-LN	patient	hFB	TSC2(+/-)	B	A5	1.23888
Stripes-Neurite-Area	A5-LN	patient	hFB	TSC2(+/-)	B	A5	0.322707
Stripes-Neurite-Area	A5-LN	patient	hFB	TSC2(+/-)	B	A5	1.58122
Stripes-Neurite-Area	A5-LN	patient	hFB	TSC2(+/-)	B	A5	1.10251
Stripes-Neurite-Area	A5-LN	patient	hFB	TSC2(+/-)	B	A5	0.4345
Stripes-Neurite-Area	A5-LN	patient	hFB	TSC2(+/-)	B	A5	1.60637
Stripes-Neurite-Area	A5-LN	patient	hFB	TSC2(+/-)	B	A5	0.113942
Stripes-Neurite-Area	A5-LN	patient	hFB	TSC2(+/-)	B	A5	1.92662
Stripes-Neurite-Area	A5-LN	patient	hFB	TSC2(+/-)	B	A5	3.15894
Stripes-Neurite-Area	A5-LN	patient	hFB	TSC2(+/-)	B	A5	1.45265
Stripes-Neurite-Area	A5-LN	patient	hFB	TSC2(+/-)	B	A5	0.812523
Stripes-Neurite-Area	A5-LN	patient	hFB	TSC2(+/-)	B	A5	1.56289
Stripes-Neurite-Area	A5-LN	patient	hFB	TSC2(+/-)	B	A5	1.11361
Stripes-Neurite-Area	A5-LN	patient	hFB	TSC2(+/-)	B	A5	0.283444
Stripes-Neurite-Area	A5-LN	patient	hFB	TSC2(+/-)	B	A5	2.15834
Stripes-Neurite-Area	A5-LN	patient	hFB	TSC2(+/-)	B	A5	1.42386
Stripes-Neurite-Area	A5-LN	patient	hFB	TSC2(+/-)	B	A5	3.18017
Stripes-Neurite-Area	A5-LN	patient	hFB	TSC2(+/-)	B	A5	0.645849
Stripes-Neurite-Area	A5-LN	patient	hFB	TSC2(+/-)	B	A5	1.40321
Stripes-Neurite-Area	A5-LN	patient	hFB	TSC2(+/-)	B	A5	0.766113
Stripes-Neurite-Area	A5-LN	patient	hFB	TSC2(+/-)	B	A5	0.270609
Stripes-Neurite-Area	A5-LN	patient	hFB	TSC2(+/-)	B	A5	0.197011
Stripes-Neurite-Area	A5-LN	patient	hFB	TSC2(+/-)	B	A5	0.166808
Stripes-Neurite-Area	A5-LN	patient	hFB	TSC2(+/-)	B	A5	0.627314
Stripes-Neurite-Area	A5-LN	patient	hFB	TSC2(+/-)	B	A5	0.36463
Stripes-Neurite-Area	A5-LN	patient	hFB	TSC2(+/-)	B	A5	0.453386
Stripes-Neurite-Area	A5-LN	patient	hFB	TSC2(+/-)	B	A5	4.2424
Stripes-Neurite-Area	A5-LN	patient	hFB	TSC2(+/-)	B	A5	1.62165
Stripes-Neurite-Area	A5-LN	patient	hFB	TSC2(+/-)	B	A5	1.28738
Stripes-Neurite-Area	A5-LN	patient	hFB	TSC2(+/-)	B	A5	0.406078
Stripes-Neurite-Area	A5-LN	patient	hFB	TSC2(+/-)	B	A5	0.803764
Stripes-Neurite-Area	A5-LN	patient	hFB	TSC2(+/-)	B	A5	0.975435
Stripes-Neurite-Area	A5-LN	patient	hFB	TSC2(+/-)	B	A5	1.64654
Stripes-Neurite-Area	A5-LN	patient	hFB	TSC2(+/-)	B	A5	1.09526
Stripes-Neurite-Area	A5-LN	patient	hFB	TSC2(+/-)	B	A5	1.59761
Stripes-Neurite-Area	A5-LN	patient	hFB	TSC2(+/-)	B	A5	0.986441
Stripes-Neurite-Area	A5-LN	patient	hFB	TSC2(+/-)	B	A5	0.151165
Stripes-Neurite-Area	A5-LN	patient	hFB	TSC2(+/-)	B	A5	0.351307
Stripes-Neurite-Area	A5-LN	patient	hFB	TSC2(+/-)	B	A5	0.490022
Stripes-Neurite-Area	A5-LN	patient	hFB	TSC2(+/-)	B	A5	0.532819
Stripes-Neurite-Area	A5-LN	patient	hFB	TSC2(+/-)	B	A5	1.39368
Stripes-Neurite-Area	A5-LN	patient	hFB	TSC2(+/-)	B	A5	0.126913
Stripes-Neurite-Area	A5-LN	patient	hFB	TSC2(+/-)	B	A5	0.310876
Stripes-Neurite-Area	A5-LN	patient	hFB	TSC2(+/-)	B	A5	1.2122
Stripes-Neurite-Area	A5-LN	patient	hFB	TSC2(+/-)	B	A5	0.884378
Stripes-Neurite-Area	A5-LN	patient	hFB	TSC2(+/-)	B	A5	1.30555
Stripes-Neurite-Area	A5-LN	patient	hFB	TSC2(+/-)	B	A5	0.194044
Stripes-Neurite-Area	A5-LN	patient	hFB	TSC2(+/-)	B	A5	2.9006
Stripes-Neurite-Area	A5-LN	patient	hFB	TSC2(+/-)	B	A5	0.607632
Stripes-Neurite-Area	A5-LN	patient	hFB	TSC2(+/-)	B	A5	0.146985
Stripes-Neurite-Area	A5-LN	patient	hFB	TSC2(+/-)	B	A5	1.46117
Stripes-Neurite-Area	A5-LN	patient	hFB	TSC2(+/-)	B	A5	1.00398
Stripes-Neurite-Area	A5-LN	patient	hFB	TSC2(+/-)	B	A5	0.810715
Stripes-Neurite-Area	A5-LN	patient	hFB	TSC2(+/-)	B	A5	1.05602
Stripes-Neurite-Area	A5-LN	patient	hFB	TSC2(+/-)	B	A5	0.387505
Stripes-Neurite-Area	A5-LN	patient	hFB	TSC2(+/-)	B	A5	0.109028
Stripes-Neurite-Area	A5-LN	patient	hFB	TSC2(+/-)	B	A5	0.230525
Stripes-Neurite-Area	A5-LN	patient	hFB	TSC2(+/-)	B	A5	0.300334
Stripes-Neurite-Area	A5-LN	patient	hFB	TSC2(+/-)	B	A5	0.671451
Stripes-Neurite-Area	A5-LN	patient	hFB	TSC2(+/-)	B	A5	0.609246
Stripes-Neurite-Area	A5-LN	patient	hFB	TSC2(+/-)	B	A5	0.483591
Stripes-Neurite-Area	A5-LN	patient	hFB	TSC2(+/-)	B	A5	1.6404
Stripes-Neurite-Area	A5-LN	patient	hFB	TSC2(+/-)	B	A5	1.95319
Stripes-Neurite-Area	A5-LN	patient	hFB	TSC2(+/-)	B	A5	3.83853
Stripes-Neurite-Area	A5-LN	patient	hFB	TSC2(+/-)	B	A5	1.26591
Stripes-Neurite-Area	A5-LN	patient	hFB	TSC2(+/-)	B	A5	0.585225
Stripes-Neurite-Area	A5-LN	patient	hFB	TSC2(+/-)	B	A5	0.477219
Stripes-Neurite-Area	A5-LN	patient	hFB	TSC2(+/-)	B	A5	1.83973
Stripes-Neurite-Area	A5-LN	patient	hFB	TSC2(+/-)	B	A5	1.33985
Stripes-Neurite-Area	A5-LN	patient	hFB	TSC2(+/-)	B	A5	0.176378
Stripes-Neurite-Area	A5-LN	patient	hFB	TSC2(+/-)	B	A5	0.561958
Stripes-Neurite-Area	A5-LN	patient	hFB	TSC2(+/-)	B	A5	2.15952
Stripes-Neurite-Area	A5-LN	patient	hFB	TSC2(+/-)	B	A5	2.72249
Stripes-Neurite-Area	A5-LN	patient	hFB	TSC2(+/-)	B	A5	1.30307
Stripes-Neurite-Area	A5-LN	patient	hFB	TSC2(+/-)	B	A5	0.671785
Stripes-Neurite-Area	A5-LN	patient	hFB	TSC2(+/-)	B	A5	1.15608
Stripes-Neurite-Area	A5-LN	patient	hFB	TSC2(+/-)	B	A5	0.723298
Stripes-Neurite-Area	A5-LN	patient	hFB	TSC2(+/-)	B	A5	0.132678
Stripes-Neurite-Area	A5-LN	patient	hFB	TSC2(+/-)	B	A5	0.49699
Stripes-Neurite-Area	A5-LN	patient	hFB	TSC2(+/-)	B	A5	1.64986
Stripes-Neurite-Area	A5-LN	patient	hFB	TSC2(+/-)	B	A5	1.71637
Stripes-Neurite-Area	A5-LN	patient	hFB	TSC2(+/-)	B	A5	1.02702
Stripes-Neurite-Area	A5-LN	patient	hFB	TSC2(+/-)	B	A5	0.086089
Stripes-Neurite-Area	A5-LN	patient	hFB	TSC2(+/-)	B	A5	2.97835
Stripes-Neurite-Area	A5-LN	patient	hFB	TSC2(+/-)	B	A5	0.496747
Stripes-Neurite-Area	A5-LN	patient	hFB	TSC2(+/-)	B	A5	0.766698
Stripes-Neurite-Area	A5-LN	patient	hFB	TSC2(+/-)	B	A5	0.063456
Stripes-Neurite-Area	A5-LN	patient	hFB	TSC2(+/-)	B	A5	0.4345
Stripes-Neurite-Area	A5-LN	patient	hFB	TSC2(+/-)	B	A5	0.296603
Stripes-Neurite-Area	A5-LN	patient	hFB	TSC2(+/-)	B	A5	0.160087
Stripes-Neurite-Area	A5-LN	patient	hFB	TSC2(+/-)	B	A5	0.356738
Stripes-Neurite-Area	A5-LN	patient	hFB	TSC2(+/-)	B	A5	1.39353
Stripes-Neurite-Area	A5-LN	patient	hFB	TSC2(+/-)	B	A5	2.29337
Stripes-Neurite-Area	A5-LN	patient	hFB	TSC2(+/-)	B	A5	1.54477
Stripes-Neurite-Area	A5-LN	patient	hFB	TSC2(+/-)	B	A5	0.779773
Stripes-Neurite-Area	A5-LN	patient	hFB	TSC2(+/-)	B	A5	0.941538
Stripes-Neurite-Area	A5-LN	patient	hFB	TSC2(+/-)	B	A5	1.7548
Stripes-Neurite-Area	A5-LN	patient	hFB	TSC2(+/-)	B	A5	0.935157
Stripes-Neurite-Area	A5-LN	patient	hFB	TSC2(+/-)	B	A5	2.55613
Stripes-Neurite-Area	A5-LN	patient	hFB	TSC2(+/-)	B	A5	0.405756
Stripes-Neurite-Area	A5-LN	patient	hFB	TSC2(+/-)	B	A5	0.865955
Stripes-Neurite-Area	A5-LN	patient	hFB	TSC2(+/-)	B	A5	0.160231
Stripes-Neurite-Area	A5-LN	patient	hFB	TSC2(+/-)	B	A5	1.21061
Stripes-Neurite-Area	A5-LN	patient	hFB	TSC2(+/-)	B	A5	1.18592
Stripes-Neurite-Area	A5-LN	patient	hFB	TSC2(+/-)	B	A5	0.225281
Stripes-Neurite-Area	A5-LN	patient	hFB	TSC2(+/-)	B	A5	0.177544
Stripes-Neurite-Area	A5-LN	patient	hFB	TSC2(+/-)	B	A5	0.926571
Stripes-Neurite-Area	A5-LN	patient	hFB	TSC2(+/-)	B	A5	0.270869
Stripes-Neurite-Area	A5-LN	patient	hFB	TSC2(+/-)	B	A5	0.468569
Stripes-Neurite-Area	A5-LN	patient	hFB	TSC2(+/-)	B	A5	1.52317
Stripes-Neurite-Area	A5-LN	patient	hFB	TSC2(+/-)	B	A5	1.08723
Stripes-Neurite-Area	A5-LN	patient	hFB	TSC2(+/-)	B	A5	0.553393
Stripes-Neurite-Area	A5-LN	patient	hFB	TSC2(+/-)	B	A5	1.01442
Stripes-Neurite-Area	A5-LN	patient	hFB	TSC2(+/-)	B	A5	0.224382
Stripes-Neurite-Area	A5-LN	patient	hFB	TSC2(+/-)	B	A5	1.41561
Stripes-Neurite-Area	A5-LN	patient	hFB	TSC2(+/-)	B	A5	1.20584
Stripes-Neurite-Area	A5-LN	patient	hFB	TSC2(+/-)	B	A5	0.770716
Stripes-Neurite-Area	A5-LN	patient	hFB	TSC2(+/-)	B	A5	0.436672
Stripes-Neurite-Area	A5-LN	patient	hFB	TSC2(+/-)	B	A5	1.37065
Stripes-Neurite-Area	A5-LN	patient	hFB	TSC2(+/-)	B	A5	0.398805
Stripes-Neurite-Area	A5-LN	patient	hFB	TSC2(+/-)	B	A5	0.845778
Stripes-Neurite-Area	A5-LN	patient	hFB	TSC2(+/-)	B	A5	1.10417
Stripes-Neurite-Area	A5-LN	patient	hFB	TSC2(+/-)	B	A5	0.411432
Stripes-Neurite-Area	A5-LN	patient	hFB	TSC2(+/-)	B	A5	0.291356
Stripes-Neurite-Area	A5-LN	patient	hFB	TSC2(+/-)	B	A5	0.466711
Stripes-Neurite-Area	A5-LN	patient	hFB	TSC2(+/-)	B	A5	0.646579
Stripes-Neurite-Area	A5-LN	patient	hFB	TSC2(+/-)	B	A5	1.84834
Stripes-Neurite-Area	A5-LN	patient	hFB	TSC2(+/-)	B	A5	0.968273
Stripes-Neurite-Area	A5-LN	patient	hFB	TSC2(+/-)	B	A5	0.479681
Stripes-Neurite-Area	A5-LN	patient	hFB	TSC2(+/-)	B	A5	0.959214
Stripes-Neurite-Area	A5-LN	patient	hFB	TSC2(+/+)	A	LN	1.06104
Stripes-Neurite-Area	A5-LN	patient	hFB	TSC2(+/+)	A	LN	1.21857
Stripes-Neurite-Area	A5-LN	patient	hFB	TSC2(+/+)	A	LN	0.634009
Stripes-Neurite-Area	A5-LN	patient	hFB	TSC2(+/+)	A	LN	2.35216
Stripes-Neurite-Area	A5-LN	patient	hFB	TSC2(+/+)	A	LN	0.051603
Stripes-Neurite-Area	A5-LN	patient	hFB	TSC2(+/+)	A	LN	0.320184
Stripes-Neurite-Area	A5-LN	patient	hFB	TSC2(+/+)	A	LN	0.016756
Stripes-Neurite-Area	A5-LN	patient	hFB	TSC2(+/+)	A	LN	0.281572
Stripes-Neurite-Area	A5-LN	patient	hFB	TSC2(+/+)	A	LN	3.0503
Stripes-Neurite-Area	A5-LN	patient	hFB	TSC2(+/+)	A	LN	0.766069
Stripes-Neurite-Area	A5-LN	patient	hFB	TSC2(+/+)	A	LN	0.066599
Stripes-Neurite-Area	A5-LN	patient	hFB	TSC2(+/+)	A	LN	0.253281
Stripes-Neurite-Area	A5-LN	patient	hFB	TSC2(+/+)	A	LN	1.19343
Stripes-Neurite-Area	A5-LN	patient	hFB	TSC2(+/+)	A	LN	1.42231
Stripes-Neurite-Area	A5-LN	patient	hFB	TSC2(+/+)	A	LN	3.99549
Stripes-Neurite-Area	A5-LN	patient	hFB	TSC2(+/+)	A	LN	0.423876
Stripes-Neurite-Area	A5-LN	patient	hFB	TSC2(+/+)	A	LN	0.26433
Stripes-Neurite-Area	A5-LN	patient	hFB	TSC2(+/+)	A	LN	2.98738
Stripes-Neurite-Area	A5-LN	patient	hFB	TSC2(+/+)	A	LN	3.5603
Stripes-Neurite-Area	A5-LN	patient	hFB	TSC2(+/+)	A	LN	0.818046
Stripes-Neurite-Area	A5-LN	patient	hFB	TSC2(+/+)	A	LN	3.57487
Stripes-Neurite-Area	A5-LN	patient	hFB	TSC2(+/+)	B	LN	2.01524
Stripes-Neurite-Area	A5-LN	patient	hFB	TSC2(+/+)	B	LN	0
Stripes-Neurite-Area	A5-LN	patient	hFB	TSC2(+/+)	B	LN	1.10619
Stripes-Neurite-Area	A5-LN	patient	hFB	TSC2(+/+)	B	LN	0.805073
Stripes-Neurite-Area	A5-LN	patient	hFB	TSC2(+/+)	B	LN	0.655302
Stripes-Neurite-Area	A5-LN	patient	hFB	TSC2(+/+)	B	LN	0.801478
Stripes-Neurite-Area	A5-LN	patient	hFB	TSC2(+/+)	B	LN	0.704826
Stripes-Neurite-Area	A5-LN	patient	hFB	TSC2(+/+)	B	LN	0.166708
Stripes-Neurite-Area	A5-LN	patient	hFB	TSC2(+/+)	B	LN	3.27808
Stripes-Neurite-Area	A5-LN	patient	hFB	TSC2(+/+)	B	LN	0
Stripes-Neurite-Area	A5-LN	patient	hFB	TSC2(+/+)	B	LN	0.306038
Stripes-Neurite-Area	A5-LN	patient	hFB	TSC2(+/+)	B	LN	0.246188
Stripes-Neurite-Area	A5-LN	patient	hFB	TSC2(+/+)	B	LN	0.814851
Stripes-Neurite-Area	A5-LN	patient	hFB	TSC2(+/+)	B	LN	0.933538
Stripes-Neurite-Area	A5-LN	patient	hFB	TSC2(+/+)	B	LN	0.129172
Stripes-Neurite-Area	A5-LN	patient	hFB	TSC2(+/+)	B	LN	0.09835
Stripes-Neurite-Area	A5-LN	patient	hFB	TSC2(+/+)	B	LN	0.403052
Stripes-Neurite-Area	A5-LN	patient	hFB	TSC2(+/+)	B	LN	0.661667
Stripes-Neurite-Area	A5-LN	patient	hFB	TSC2(+/+)	B	LN	1.00891
Stripes-Neurite-Area	A5-LN	patient	hFB	TSC2(+/+)	B	LN	0.041943
Stripes-Neurite-Area	A5-LN	patient	hFB	TSC2(+/+)	B	LN	0.536128
Stripes-Neurite-Area	A5-LN	patient	hFB	TSC2(+/+)	B	LN	0.939666
Stripes-Neurite-Area	A5-LN	patient	hFB	TSC2(+/+)	B	LN	1.34203
Stripes-Neurite-Area	A5-LN	patient	hFB	TSC2(+/+)	B	LN	0.372941
Stripes-Neurite-Area	A5-LN	patient	hFB	TSC2(+/+)	B	LN	0.325526
Stripes-Neurite-Area	A5-LN	patient	hFB	TSC2(+/-)	A	LN	0.085722
Stripes-Neurite-Area	A5-LN	patient	hFB	TSC2(+/-)	A	LN	0.068468
Stripes-Neurite-Area	A5-LN	patient	hFB	TSC2(+/-)	A	LN	0.142275
Stripes-Neurite-Area	A5-LN	patient	hFB	TSC2(+/-)	A	LN	0.191542
Stripes-Neurite-Area	A5-LN	patient	hFB	TSC2(+/-)	A	LN	3.5471
Stripes-Neurite-Area	A5-LN	patient	hFB	TSC2(+/-)	A	LN	1.74169
Stripes-Neurite-Area	A5-LN	patient	hFB	TSC2(+/-)	A	LN	0.985181
Stripes-Neurite-Area	A5-LN	patient	hFB	TSC2(+/-)	A	LN	0.427018
Stripes-Neurite-Area	A5-LN	patient	hFB	TSC2(+/-)	A	LN	0.292342
Stripes-Neurite-Area	A5-LN	patient	hFB	TSC2(+/-)	A	LN	1.79847
Stripes-Neurite-Area	A5-LN	patient	hFB	TSC2(+/-)	A	LN	0.512979
Stripes-Neurite-Area	A5-LN	patient	hFB	TSC2(+/-)	A	LN	0.688453
Stripes-Neurite-Area	A5-LN	patient	hFB	TSC2(+/-)	A	LN	0.078487
Stripes-Neurite-Area	A5-LN	patient	hFB	TSC2(+/-)	A	LN	0.514797
Stripes-Neurite-Area	A5-LN	patient	hFB	TSC2(+/-)	A	LN	2.61215
Stripes-Neurite-Area	A5-LN	patient	hFB	TSC2(+/-)	A	LN	1.23283
Stripes-Neurite-Area	A5-LN	patient	hFB	TSC2(+/-)	A	LN	1.17571
Stripes-Neurite-Area	A5-LN	patient	hFB	TSC2(+/-)	A	LN	0.529133
Stripes-Neurite-Area	A5-LN	patient	hFB	TSC2(+/-)	A	LN	1.32558
Stripes-Neurite-Area	A5-LN	patient	hFB	TSC2(+/-)	A	LN	0.329065
Stripes-Neurite-Area	A5-LN	patient	hFB	TSC2(+/-)	A	LN	1.31582
Stripes-Neurite-Area	A5-LN	patient	hFB	TSC2(+/-)	A	LN	1.53531
Stripes-Neurite-Area	A5-LN	patient	hFB	TSC2(+/-)	A	LN	0.659896
Stripes-Neurite-Area	A5-LN	patient	hFB	TSC2(+/-)	A	LN	1.17104
Stripes-Neurite-Area	A5-LN	patient	hFB	TSC2(+/-)	A	LN	0.73716
Stripes-Neurite-Area	A5-LN	patient	hFB	TSC2(+/-)	A	LN	0.179037
Stripes-Neurite-Area	A5-LN	patient	hFB	TSC2(+/-)	A	LN	0.555271
Stripes-Neurite-Area	A5-LN	patient	hFB	TSC2(+/-)	A	LN	0.252475
Stripes-Neurite-Area	A5-LN	patient	hFB	TSC2(+/-)	A	LN	0.364279
Stripes-Neurite-Area	A5-LN	patient	hFB	TSC2(+/-)	A	LN	1.3426
Stripes-Neurite-Area	A5-LN	patient	hFB	TSC2(+/-)	A	LN	2.71529
Stripes-Neurite-Area	A5-LN	patient	hFB	TSC2(+/-)	A	LN	0.677056
Stripes-Neurite-Area	A5-LN	patient	hFB	TSC2(+/-)	B	LN	1.29686
Stripes-Neurite-Area	A5-LN	patient	hFB	TSC2(+/-)	B	LN	0.243251
Stripes-Neurite-Area	A5-LN	patient	hFB	TSC2(+/-)	B	LN	0.956682
Stripes-Neurite-Area	A5-LN	patient	hFB	TSC2(+/-)	B	LN	1.24907
Stripes-Neurite-Area	A5-LN	patient	hFB	TSC2(+/-)	B	LN	0.825726
Stripes-Neurite-Area	A5-LN	patient	hFB	TSC2(+/-)	B	LN	1.34781
Stripes-Neurite-Area	A5-LN	patient	hFB	TSC2(+/-)	B	LN	0.593498
Stripes-Neurite-Area	A5-LN	patient	hFB	TSC2(+/-)	B	LN	1.32561
Stripes-Neurite-Area	A5-LN	patient	hFB	TSC2(+/-)	B	LN	0.906895
Stripes-Neurite-Area	A5-LN	patient	hFB	TSC2(+/-)	B	LN	0.597327
Stripes-Neurite-Area	A5-LN	patient	hFB	TSC2(+/-)	B	LN	0.790441
Stripes-Neurite-Area	A5-LN	patient	hFB	TSC2(+/-)	B	LN	2.7234
Stripes-Neurite-Area	A5-LN	patient	hFB	TSC2(+/-)	B	LN	0.979605
Stripes-Neurite-Area	A5-LN	patient	hFB	TSC2(+/-)	B	LN	1.77845
Stripes-Neurite-Area	A5-LN	patient	hFB	TSC2(+/-)	B	LN	2.19227
Stripes-Neurite-Area	A5-LN	patient	hFB	TSC2(+/-)	B	LN	2.96223
Stripes-Neurite-Area	A5-LN	patient	hFB	TSC2(+/-)	B	LN	0.318218
Stripes-Neurite-Area	A5-LN	patient	hFB	TSC2(+/-)	B	LN	1.06117
Stripes-Neurite-Area	A5-LN	patient	hFB	TSC2(+/-)	B	LN	0.099194
Stripes-Neurite-Area	A5-LN	patient	hFB	TSC2(+/-)	B	LN	1.69977
Stripes-Neurite-Area	A5-LN	patient	hFB	TSC2(+/-)	B	LN	0.094579
Stripes-Neurite-Area	A5-LN	patient	hFB	TSC2(+/-)	B	LN	0.394098
Stripes-Neurite-Area	A5-LN	patient	hFB	TSC2(+/-)	B	LN	0.48989
Stripes-Neurite-Area	A5-LN	patient	hFB	TSC2(+/-)	B	LN	0.53071
Stripes-Neurite-Area	A5-LN	patient	hFB	TSC2(+/-)	B	LN	0.542575
Stripes-Neurite-Area	A5-LN	patient	hFB	TSC2(+/-)	B	LN	0.64956
Stripes-Neurite-Area	A5-LN	patient	hFB	TSC2(+/-)	B	LN	1.03887
Stripes-Neurite-Area	A5-LN	patient	hFB	TSC2(+/-)	B	LN	0.849599
Stripes-Neurite-Area	A5-LN	patient	hFB	TSC2(+/-)	B	LN	1.46234
Stripes-Neurite-Area	A5-LN	patient	hFB	TSC2(+/-)	B	LN	1.94442
Stripes-Neurite-Area	A5-LN	patient	hFB	TSC2(+/-)	B	LN	0.125984
Stripes-Neurite-Area	A5-LN	patient	hFB	TSC2(+/-)	B	LN	0.249723
Stripes-Neurite-Area	A5-LN	patient	hFB	TSC2(+/-)	B	LN	1.5466
Stripes-Neurite-Area	A5-LN	patient	hFB	TSC2(+/-)	B	LN	1.16491
Stripes-Neurite-Area	A5-LN	patient	hFB	TSC2(+/-)	B	LN	0.407105
Stripes-Neurite-Area	A5-LN	patient	hFB	TSC2(+/-)	B	LN	0.39685
Stripes-Neurite-Area	A5-LN	patient	hFB	TSC2(+/-)	B	LN	1.26026
Stripes-Neurite-Area	A5-LN	patient	hFB	TSC2(+/-)	B	LN	0.65881
Stripes-Neurite-Area	A5-LN	patient	hFB	TSC2(+/-)	B	LN	0.402208
Stripes-Neurite-Area	A5-LN	patient	hFB	TSC2(+/-)	B	LN	6.34779
Stripes-Neurite-Area	A5-LN	patient	hFB	TSC2(+/-)	B	LN	0.530042
Stripes-Neurite-Area	A5-LN	patient	hFB	TSC2(+/-)	B	LN	0.851961
Stripes-Neurite-Area	A5-LN	patient	hFB	TSC2(+/-)	B	LN	1.2512
Stripes-Neurite-Area	A5-LN	patient	hFB	TSC2(+/-)	B	LN	0.20123
Stripes-Neurite-Area	A5-LN	patient	hFB	TSC2(+/-)	B	LN	0.373659
Stripes-Neurite-Area	A5-LN	patient	hFB	TSC2(+/-)	B	LN	1.05928
Stripes-Neurite-Area	A5-LN	patient	hFB	TSC2(+/-)	B	LN	0.59141
Stripes-Neurite-Area	A5-LN	patient	hFB	TSC2(+/-)	B	LN	0.040104
Stripes-Neurite-Area	A5-LN	patient	hFB	TSC2(+/-)	B	LN	0.354879
Stripes-Neurite-Area	A5-LN	patient	hFB	TSC2(+/-)	B	LN	0.1367
Stripes-Neurite-Area	A5-LN	patient	hFB	TSC2(+/-)	B	LN	2.83464
Stripes-Neurite-Area	A5-LN	patient	hFB	TSC2(+/-)	B	LN	0.067192
Stripes-Neurite-Area	A5-LN	patient	hFB	TSC2(+/-)	B	LN	1.12901
Stripes-Neurite-Area	A5-LN	patient	hFB	TSC2(+/-)	B	LN	1.32602
Stripes-Neurite-Area	A5-LN	patient	hFB	TSC2(+/-)	B	LN	1.18802
Stripes-Neurite-Area	A5-LN	patient	hFB	TSC2(+/-)	B	LN	0.728652
Stripes-Neurite-Area	A5-LN	patient	hFB	TSC2(+/-)	B	LN	0.266025
Stripes-Neurite-Area	A5-LN	patient	hFB	TSC2(+/-)	B	LN	0.43689
Stripes-Neurite-Area	A5-LN	patient	hFB	TSC2(+/-)	B	LN	0.358258
Stripes-Neurite-Area	A5-LN	patient	hFB	TSC2(+/-)	B	LN	2.12982
Stripes-Neurite-Area	A5-LN	patient	hFB	TSC2(+/-)	B	LN	0.227591
Stripes-Neurite-Area	A5-LN	patient	hFB	TSC2(+/-)	B	LN	0.074939
Stripes-Neurite-Area	A5-LN	patient	hFB	TSC2(+/-)	B	LN	0.530032
Stripes-Neurite-Area	A5-LN	patient	hFB	TSC2(+/-)	B	LN	0.564756
Stripes-Neurite-Area	A5-LN	patient	hFB	TSC2(+/-)	B	LN	5.61071
Stripes-Neurite-Area	A5-LN	patient	hFB	TSC2(+/-)	B	LN	0.743958
Stripes-Neurite-Area	A5-LN	patient	hFB	TSC2(+/-)	B	LN	0.706832
Stripes-Neurite-Area	A5-LN	patient	hFB	TSC2(+/-)	B	LN	1.46396
Stripes-Neurite-Area	A5-LN	patient	hFB	TSC2(+/-)	B	LN	1.59616
Stripes-Neurite-Area	A5-LN	patient	hFB	TSC2(+/-)	B	LN	1.38345
Stripes-Neurite-Area	A5-LN	patient	hFB	TSC2(+/-)	B	LN	1.01459
Stripes-Neurite-Area	A5-LN	patient	hFB	TSC2(+/-)	B	LN	0.309135
Stripes-Neurite-Area	A5-LN	patient	hFB	TSC2(+/-)	B	LN	0.189488
Stripes-Neurite-Area	A5-LN	patient	hFB	TSC2(+/-)	B	LN	1.33985
Stripes-Neurite-Area	A5-LN	patient	hFB	TSC2(+/-)	B	LN	1.23437
Stripes-Neurite-Area	A5-LN	patient	hFB	TSC2(+/-)	B	LN	0.515003
Stripes-Neurite-Area	A5-LN	patient	hFB	TSC2(+/-)	B	LN	1.36011
Stripes-Neurite-Area	A5-LN	patient	hFB	TSC2(+/-)	B	LN	1.48611
Stripes-Neurite-Area	A5-LN	patient	hFB	TSC2(+/-)	B	LN	1.44839
Stripes-Neurite-Area	A5-LN	patient	hFB	TSC2(+/-)	B	LN	1.27159
Stripes-Neurite-Area	A5-LN	patient	hFB	TSC2(+/-)	B	LN	1.0593
Stripes-Neurite-Area	A5-LN	patient	hFB	TSC2(+/-)	B	LN	2.28113
Stripes-Neurite-Area	A5-LN	patient	hFB	TSC2(+/-)	B	LN	0.5333
Stripes-Neurite-Area	A5-LN	patient	hFB	TSC2(+/-)	B	LN	1.1424
Stripes-Neurite-Area	A5-LN	patient	hFB	TSC2(+/-)	B	LN	0.272314
Stripes-Neurite-Area	A5-LN	patient	hFB	TSC2(+/-)	B	LN	0.429072
Stripes-Neurite-Area	A5-LN	patient	hFB	TSC2(+/-)	B	LN	0.297004
Stripes-Neurite-Area	A5-LN	patient	hFB	TSC2(+/-)	B	LN	1.22574
Stripes-Neurite-Area	A5-LN	patient	hFB	TSC2(+/-)	B	LN	0.22688
Stripes-Neurite-Area	A5-LN	patient	hFB	TSC2(+/-)	B	LN	0.427825
Stripes-Neurite-Area	A5-LN	patient	hFB	TSC2(+/-)	B	LN	0.351018
Stripes-Neurite-Area	A5-LN	patient	hFB	TSC2(+/-)	B	LN	1.94269
Stripes-Neurite-Area	A5-LN	patient	hFB	TSC2(+/-)	B	LN	1.8544
Stripes-Neurite-Area	A5-LN	patient	hFB	TSC2(+/-)	B	LN	0.408579
Stripes-Neurite-Area	A5-LN	patient	hFB	TSC2(+/-)	B	LN	0.41973
Stripes-Neurite-Area	A5-LN	patient	hFB	TSC2(+/-)	B	LN	1.03705
Stripes-Neurite-Area	A5-LN	patient	hFB	TSC2(+/-)	B	LN	0.470842
Stripes-Neurite-Area	A5-LN	patient	hFB	TSC2(+/-)	B	LN	1.26418
Stripes-Neurite-Area	A5-LN	patient	hFB	TSC2(+/-)	B	LN	0.485805
Stripes-Neurite-Area	A5-LN	patient	hFB	TSC2(+/-)	B	LN	1.04895
Stripes-Neurite-Area	A5-LN	patient	hFB	TSC2(+/-)	B	LN	1.22777
Stripes-Neurite-Area	A5-LN	patient	hFB	TSC2(+/-)	B	LN	0.086934
Stripes-Neurite-Area	A5-LN	patient	hFB	TSC2(+/-)	B	LN	1.31058
Stripes-Neurite-Area	A5-LN	patient	hFB	TSC2(+/-)	B	LN	2.91537
Stripes-Neurite-Area	A5-LN	patient	hFB	TSC2(+/-)	B	LN	0.767366
Stripes-Neurite-Area	A5-LN	patient	hFB	TSC2(+/-)	B	LN	0.204158
Stripes-Neurite-Area	A5-LN	patient	hFB	TSC2(+/-)	B	LN	2.79916
Stripes-Neurite-Area	A5-LN	patient	hFB	TSC2(+/-)	B	LN	0.678142
Stripes-Neurite-Area	A5-LN	patient	hFB	TSC2(+/-)	B	LN	0.389209
Stripes-Neurite-Area	A5-LN	patient	hFB	TSC2(+/-)	B	LN	0.192129
Stripes-Neurite-Area	A5-LN	patient	hFB	TSC2(+/-)	B	LN	2.79279
Stripes-Neurite-Area	A5-LN	patient	hFB	TSC2(+/-)	B	LN	0.930331
Stripes-Neurite-Area	A5-LN	patient	hFB	TSC2(+/-)	B	LN	1.23189
Stripes-Neurite-Area	A5-LN	patient	hFB	TSC2(+/-)	B	LN	0.043805
Stripes-Neurite-Area	A5-LN	patient	hFB	TSC2(+/-)	B	LN	0.805173
Stripes-Neurite-Area	A5-LN	patient	hFB	TSC2(+/-)	B	LN	1.3211
Stripes-Neurite-Area	A5-LN	patient	hFB	TSC2(+/-)	B	LN	1.0484
Stripes-Neurite-Area	A5-LN	patient	hFB	TSC2(+/-)	B	LN	0.067047
Stripes-Neurite-Area	A5-LN	patient	hFB	TSC2(+/-)	B	LN	1.35113
Stripes-Neurite-Area	A5-LN	patient	hFB	TSC2(+/-)	B	LN	1.5641
Stripes-Neurite-Area	A5-LN	patient	hFB	TSC2(+/-)	B	LN	0.264784
Stripes-Neurite-Area	A5-LN	patient	hFB	TSC2(+/-)	B	LN	0.168341
Stripes-Neurite-Area	A5-LN	patient	hFB	TSC2(+/-)	B	LN	0.946473
Stripes-Neurite-Area	A5-LN	patient	hFB	TSC2(+/-)	B	LN	0.763869
Stripes-Neurite-Area	A5-LN	patient	hFB	TSC2(+/-)	B	LN	1.89868
Stripes-Neurite-Area	A5-LN	patient	hFB	TSC2(+/-)	B	LN	0.124798
Stripes-Neurite-Area	A5-LN	patient	hFB	TSC2(+/-)	B	LN	1.53317
Stripes-Neurite-Area	A5-LN	patient	hFB	TSC2(+/-)	B	LN	0.908533
Stripes-Neurite-Area	A5-LN	patient	hFB	TSC2(+/-)	B	LN	3.6476
Stripes-Neurite-Area	A5-LN	patient	hFB	TSC2(+/-)	B	LN	0.822082
Stripes-Neurite-Area	A5-LN	patient	hFB	TSC2(+/-)	B	LN	0.00706
Stripes-Neurite-Area	A5-LN	patient	hFB	TSC2(+/-)	B	LN	1.38788
Stripes-Neurite-Area	A5-LN	patient	hFB	TSC2(+/-)	B	LN	0.391999
Stripes-Neurite-Area	A5-LN	patient	hFB	TSC2(+/-)	B	LN	1.65235
Stripes-Neurite-Area	A5-LN	patient	hFB	TSC2(+/-)	B	LN	2.64332
Stripes-Neurite-Area	A5-LN	patient	hFB	TSC2(+/-)	B	LN	0.320791
Stripes-Neurite-Area	A5-LN	patient	hFB	TSC2(+/-)	B	LN	2.15717
Stripes-Neurite-Area	A5-LN	patient	hFB	TSC2(+/-)	B	LN	0.119101
Stripes-Neurite-Area	A5-LN	patient	hFB	TSC2(+/-)	B	LN	0.396983
Stripes-Neurite-Area	A5-LN	patient	hFB	TSC2(+/-)	B	LN	1.36024
Stripes-Neurite-Area	A5-LN	patient	hFB	TSC2(+/-)	B	LN	0.957986
Stripes-Neurite-Area	A5-LN	patient	hFB	TSC2(+/-)	B	LN	0.242811
Stripes-Neurite-Area	A5-LN	patient	hFB	TSC2(+/-)	B	LN	0.112082
Stripes-Neurite-Area	A5-LN	patient	hFB	TSC2(+/-)	B	LN	0.807428
Stripes-Neurite-Area	A5-LN	patient	hFB	TSC2(+/-)	B	LN	0.390889
Stripes-Neurite-Area	A5-LN	patient	hFB	TSC2(+/-)	B	LN	0.62696
Stripes-Neurite-Area	A5-LN	patient	hFB	TSC2(+/-)	B	LN	0.046036
Stripes-Neurite-Area	A5-LN	patient	hFB	TSC2(+/-)	B	LN	0.453253
Stripes-Neurite-Area	A5-LN	patient	hFB	TSC2(+/-)	B	LN	1.11757
Stripes-Neurite-Area	A5-LN	patient	hFB	TSC2(+/-)	B	LN	0.382369
Stripes-Neurite-Area	A5-LN	patient	hFB	TSC2(+/-)	B	LN	1.2972
Stripes-Neurite-Area	A5-LN	patient	hFB	TSC2(+/-)	B	LN	1.50274
Stripes-Neurite-Area	A5-LN	patient	hFB	TSC2(+/-)	B	LN	1.31199
Stripes-Neurite-Area	A5-LN	patient	hFB	TSC2(+/-)	B	LN	1.51136
Stripes-Neurite-Area	A5-LN	patient	hFB	TSC2(+/-)	B	LN	1.36876
Stripes-Neurite-Area	A5-LN	patient	hFB	TSC2(+/-)	B	LN	1.34531
Stripes-Neurite-Area	A5-LN	patient	hFB	TSC2(+/-)	B	LN	0.059734
Stripes-Neurite-Area	A5-LN	patient	hFB	TSC2(+/-)	B	LN	1.51338
Stripes-Neurite-Area	A5-LN	patient	hFB	TSC2(+/-)	B	LN	1.87645
Stripes-Neurite-Area	A5-LN	patient	hFB	TSC2(+/-)	B	LN	0.874286
Stripes-Neurite-Area	A5-LN	patient	hFB	TSC2(+/-)	B	LN	0.749403
Stripes-Neurite-Area	A5-LN	patient	hFB	TSC2(+/-)	B	LN	0.260005
Stripes-Neurite-Area	A5-LN	patient	hFB	TSC2(+/-)	B	LN	1.28923
Stripes-Neurite-Area	A5-LN	patient	hFB	TSC2(+/-)	B	LN	0.412996
Stripes-Neurite-Area	A5-LN	patient	hFB	TSC2(+/-)	B	LN	2.61782
Stripes-Neurite-Area	A5-LN	patient	hFB	TSC2(+/-)	B	LN	0.609916
Stripes-Neurite-Area	A5-LN	patient	hFB	TSC2(+/-)	B	LN	1.24064
Stripes-Neurite-Area	A5-LN	patient	hFB	TSC2(+/-)	B	LN	1.58353
Stripes-Neurite-Area	A5-LN	patient	hFB	TSC2(+/-)	B	LN	0.220477
Stripes-Neurite-Area	A5-LN	patient	hFB	TSC2(+/-)	B	LN	0.305118
Stripes-Neurite-Area	A5-LN	patient	hFB	TSC2(+/-)	B	LN	0.980721
Stripes-Neurite-Area	A5-LN	patient	hFB	TSC2(+/-)	B	LN	2.23748
Stripes-Neurite-Area	A5-LN	patient	hFB	TSC2(+/-)	B	LN	0.064501
Stripes-Neurite-Area	A5-LN	patient	hFB	TSC2(+/-)	B	LN	0.222137
Stripes-Neurite-Area	A5-LN	patient	hFB	TSC2(+/-)	B	LN	1.47777
Stripes-Neurite-Area	A5-LN	patient	hFB	TSC2(+/-)	B	LN	1.43413
Stripes-Neurite-Area	A5-LN	patient	hFB	TSC2(+/-)	B	LN	0.449572
Stripes-Neurite-Area	A5-LN	patient	hFB	TSC2(+/-)	B	LN	2.15751
Stripes-Neurite-Area	A5-LN	patient	hFB	TSC2(+/-)	B	LN	1.47146
Stripes-Neurite-Area	A5-LN	patient	hFB	TSC2(+/-)	B	LN	0.334509
Stripes-Neurite-Area	A5-LN	patient	hFB	TSC2(+/-)	B	LN	1.68771
Stripes-Neurite-Area	A5-LN	patient	hFB	TSC2(+/-)	B	LN	1.3615
Stripes-Neurite-Area	A5-LN	patient	hFB	TSC2(+/-)	B	LN	0.857411
Stripes-Neurite-Area	A5-LN	patient	hFB	TSC2(+/-)	B	LN	0.206932
Stripes-Neurite-Area	A5-LN	patient	hFB	TSC2(+/-)	B	LN	1.06025
Stripes-Neurite-Area	A5-LN	patient	hFB	TSC2(+/-)	B	LN	0.138917
Stripes-Neurite-Area	A5-LN	patient	hFB	TSC2(+/-)	B	LN	0.521313
Stripes-Neurite-Area	A5-LN	patient	hFB	TSC2(+/-)	B	LN	2.0451
Stripes-Neurite-Area	A5-LN	patient	hFB	TSC2(+/-)	B	LN	1.59296
Stripes-Neurite-Area	A5-LN	patient	hFB	TSC2(+/-)	B	LN	0.975791

## Sheet: 2f
Experiment 2f
Assay	Experiment	Source	Identity	genotype	Clone	Substrate	Area-Normalized
Stripes-Neurite-Area	A5-LN-unclustered	patient	hFB	TSC2(+/+)	A	uncl-A5	0.093043
Stripes-Neurite-Area	A5-LN-unclustered	patient	hFB	TSC2(+/+)	A	uncl-A5	0.188909
Stripes-Neurite-Area	A5-LN-unclustered	patient	hFB	TSC2(+/+)	A	uncl-A5	0.139531
Stripes-Neurite-Area	A5-LN-unclustered	patient	hFB	TSC2(+/+)	A	uncl-A5	1.85659
Stripes-Neurite-Area	A5-LN-unclustered	patient	hFB	TSC2(+/+)	A	uncl-A5	0.96674
Stripes-Neurite-Area	A5-LN-unclustered	patient	hFB	TSC2(+/+)	A	uncl-A5	0.622081
Stripes-Neurite-Area	A5-LN-unclustered	patient	hFB	TSC2(+/+)	A	uncl-A5	0.862929
Stripes-Neurite-Area	A5-LN-unclustered	patient	hFB	TSC2(+/+)	A	uncl-A5	1.70465
Stripes-Neurite-Area	A5-LN-unclustered	patient	hFB	TSC2(+/+)	A	uncl-A5	1.31632
Stripes-Neurite-Area	A5-LN-unclustered	patient	hFB	TSC2(+/+)	A	uncl-A5	1.1261
Stripes-Neurite-Area	A5-LN-unclustered	patient	hFB	TSC2(+/+)	A	uncl-A5	0.737186
Stripes-Neurite-Area	A5-LN-unclustered	patient	hFB	TSC2(+/+)	A	uncl-A5	0.665877
Stripes-Neurite-Area	A5-LN-unclustered	patient	hFB	TSC2(+/+)	A	uncl-A5	0.203224
Stripes-Neurite-Area	A5-LN-unclustered	patient	hFB	TSC2(+/+)	A	uncl-A5	0.94343
Stripes-Neurite-Area	A5-LN-unclustered	patient	hFB	TSC2(+/+)	A	uncl-A5	0.224432
Stripes-Neurite-Area	A5-LN-unclustered	patient	hFB	TSC2(+/+)	A	uncl-A5	0.079297
Stripes-Neurite-Area	A5-LN-unclustered	patient	hFB	TSC2(+/+)	A	uncl-A5	0.391964
Stripes-Neurite-Area	A5-LN-unclustered	patient	hFB	TSC2(+/+)	A	uncl-A5	0.913453
Stripes-Neurite-Area	A5-LN-unclustered	patient	hFB	TSC2(+/+)	A	uncl-A5	0.235577
Stripes-Neurite-Area	A5-LN-unclustered	patient	hFB	TSC2(+/+)	A	uncl-A5	0.756204
Stripes-Neurite-Area	A5-LN-unclustered	patient	hFB	TSC2(+/+)	A	uncl-A5	0.777253
Stripes-Neurite-Area	A5-LN-unclustered	patient	hFB	TSC2(+/+)	A	uncl-A5	0.620812
Stripes-Neurite-Area	A5-LN-unclustered	patient	hFB	TSC2(+/+)	A	uncl-A5	1.05084
Stripes-Neurite-Area	A5-LN-unclustered	patient	hFB	TSC2(+/+)	A	uncl-A5	0.493118
Stripes-Neurite-Area	A5-LN-unclustered	patient	hFB	TSC2(+/+)	A	uncl-A5	0.26384
Stripes-Neurite-Area	A5-LN-unclustered	patient	hFB	TSC2(+/+)	A	uncl-A5	0.751036
Stripes-Neurite-Area	A5-LN-unclustered	patient	hFB	TSC2(+/+)	A	uncl-A5	1.38714
Stripes-Neurite-Area	A5-LN-unclustered	patient	hFB	TSC2(+/+)	A	uncl-A5	1.202
Stripes-Neurite-Area	A5-LN-unclustered	patient	hFB	TSC2(+/+)	A	uncl-A5	1.32862
Stripes-Neurite-Area	A5-LN-unclustered	patient	hFB	TSC2(+/+)	A	uncl-A5	1.33998
Stripes-Neurite-Area	A5-LN-unclustered	patient	hFB	TSC2(+/+)	A	LN	0.100266
Stripes-Neurite-Area	A5-LN-unclustered	patient	hFB	TSC2(+/+)	A	LN	0.701203
Stripes-Neurite-Area	A5-LN-unclustered	patient	hFB	TSC2(+/+)	A	LN	0.613216
Stripes-Neurite-Area	A5-LN-unclustered	patient	hFB	TSC2(+/+)	A	LN	0.844215
Stripes-Neurite-Area	A5-LN-unclustered	patient	hFB	TSC2(+/+)	A	LN	1.07587
Stripes-Neurite-Area	A5-LN-unclustered	patient	hFB	TSC2(+/+)	A	LN	0.967594
Stripes-Neurite-Area	A5-LN-unclustered	patient	hFB	TSC2(+/+)	A	LN	1.96697
Stripes-Neurite-Area	A5-LN-unclustered	patient	hFB	TSC2(+/+)	A	LN	1.46676
Stripes-Neurite-Area	A5-LN-unclustered	patient	hFB	TSC2(+/+)	A	LN	1.66216
Stripes-Neurite-Area	A5-LN-unclustered	patient	hFB	TSC2(+/+)	A	LN	0.866474
Stripes-Neurite-Area	A5-LN-unclustered	patient	hFB	TSC2(+/+)	A	LN	1.40615
Stripes-Neurite-Area	A5-LN-unclustered	patient	hFB	TSC2(+/+)	A	LN	2.73048
Stripes-Neurite-Area	A5-LN-unclustered	patient	hFB	TSC2(+/+)	A	LN	0.09324
Stripes-Neurite-Area	A5-LN-unclustered	patient	hFB	TSC2(+/+)	A	LN	0.256672
Stripes-Neurite-Area	A5-LN-unclustered	patient	hFB	TSC2(+/+)	A	LN	0.248727
Stripes-Neurite-Area	A5-LN-unclustered	patient	hFB	TSC2(+/+)	A	LN	1.89097
Stripes-Neurite-Area	A5-LN-unclustered	patient	hFB	TSC2(+/+)	A	LN	1.88004
Stripes-Neurite-Area	A5-LN-unclustered	patient	hFB	TSC2(+/+)	A	LN	1.23673
Stripes-Neurite-Area	A5-LN-unclustered	patient	hFB	TSC2(+/+)	A	LN	1.16394
Stripes-Neurite-Area	A5-LN-unclustered	patient	hFB	TSC2(+/+)	A	LN	1.4772
Stripes-Neurite-Area	A5-LN-unclustered	patient	hFB	TSC2(+/+)	A	LN	1.08152
Stripes-Neurite-Area	A5-LN-unclustered	patient	hFB	TSC2(+/+)	A	LN	1.15635
Stripes-Neurite-Area	A5-LN-unclustered	patient	hFB	TSC2(+/+)	A	LN	1.0475
Stripes-Neurite-Area	A5-LN-unclustered	patient	hFB	TSC2(+/+)	A	LN	0.419689
Stripes-Neurite-Area	A5-LN-unclustered	patient	hFB	TSC2(+/+)	A	LN	1.66885
Stripes-Neurite-Area	A5-LN-unclustered	patient	hFB	TSC2(+/+)	A	LN	0.746568
Stripes-Neurite-Area	A5-LN-unclustered	patient	hFB	TSC2(+/+)	A	LN	0.334524
Stripes-Neurite-Area	A5-LN-unclustered	patient	hFB	TSC2(+/+)	A	LN	0.59508
Stripes-Neurite-Area	A5-LN-unclustered	patient	hFB	TSC2(+/+)	A	LN	0.232508
Stripes-Neurite-Area	A5-LN-unclustered	patient	hFB	TSC2(+/+)	A	LN	0.068531

## Sheet: 2h
Experiment 2h
Assay	Experiment	Source	Identity	genotype	Clone	Substrate	Area-Normalized
Stripes-Neurite-Area	Slit2-LN	patient	hFB	TSC2(+/+)	A	Slit-2	0.534077
Stripes-Neurite-Area	Slit2-LN	patient	hFB	TSC2(+/+)	A	Slit-2	0.482266
Stripes-Neurite-Area	Slit2-LN	patient	hFB	TSC2(+/+)	A	Slit-2	0.472511
Stripes-Neurite-Area	Slit2-LN	patient	hFB	TSC2(+/+)	A	Slit-2	0.288954
Stripes-Neurite-Area	Slit2-LN	patient	hFB	TSC2(+/+)	A	Slit-2	1.1733
Stripes-Neurite-Area	Slit2-LN	patient	hFB	TSC2(+/+)	A	Slit-2	0.781607
Stripes-Neurite-Area	Slit2-LN	patient	hFB	TSC2(+/+)	A	Slit-2	0.052318
Stripes-Neurite-Area	Slit2-LN	patient	hFB	TSC2(+/+)	A	Slit-2	0.17469
Stripes-Neurite-Area	Slit2-LN	patient	hFB	TSC2(+/+)	A	Slit-2	0.436028
Stripes-Neurite-Area	Slit2-LN	patient	hFB	TSC2(+/+)	A	Slit-2	0.661516
Stripes-Neurite-Area	Slit2-LN	patient	hFB	TSC2(+/+)	A	Slit-2	0.167469
Stripes-Neurite-Area	Slit2-LN	patient	hFB	TSC2(+/+)	A	Slit-2	0.093995
Stripes-Neurite-Area	Slit2-LN	patient	hFB	TSC2(+/+)	A	Slit-2	0.382569
Stripes-Neurite-Area	Slit2-LN	patient	hFB	TSC2(+/+)	A	Slit-2	0.157968
Stripes-Neurite-Area	Slit2-LN	patient	hFB	TSC2(+/+)	A	Slit-2	0.419813
Stripes-Neurite-Area	Slit2-LN	patient	hFB	TSC2(+/+)	A	Slit-2	0.870662
Stripes-Neurite-Area	Slit2-LN	patient	hFB	TSC2(+/+)	A	Slit-2	0.17013
Stripes-Neurite-Area	Slit2-LN	patient	hFB	TSC2(+/+)	A	Slit-2	0.086015
Stripes-Neurite-Area	Slit2-LN	patient	hFB	TSC2(+/+)	A	Slit-2	1.66291
Stripes-Neurite-Area	Slit2-LN	patient	hFB	TSC2(+/+)	A	Slit-2	1.44312
Stripes-Neurite-Area	Slit2-LN	patient	hFB	TSC2(+/+)	A	Slit-2	1.349
Stripes-Neurite-Area	Slit2-LN	patient	hFB	TSC2(+/+)	A	Slit-2	2.80023
Stripes-Neurite-Area	Slit2-LN	patient	hFB	TSC2(+/+)	A	Slit-2	1.9772
Stripes-Neurite-Area	Slit2-LN	patient	hFB	TSC2(+/+)	A	Slit-2	2.15708
Stripes-Neurite-Area	Slit2-LN	patient	hFB	TSC2(+/+)	A	Slit-2	0.824424
Stripes-Neurite-Area	Slit2-LN	patient	hFB	TSC2(+/+)	A	Slit-2	0.129466
Stripes-Neurite-Area	Slit2-LN	patient	hFB	TSC2(+/+)	A	Slit-2	0.103876
Stripes-Neurite-Area	Slit2-LN	patient	hFB	TSC2(+/+)	A	Slit-2	2.18141
Stripes-Neurite-Area	Slit2-LN	patient	hFB	TSC2(+/+)	A	Slit-2	0.703193
Stripes-Neurite-Area	Slit2-LN	patient	hFB	TSC2(+/+)	A	Slit-2	0.459463
Stripes-Neurite-Area	Slit2-LN	patient	hFB	TSC2(+/+)	A	Slit-2	0.115151
Stripes-Neurite-Area	Slit2-LN	patient	hFB	TSC2(+/+)	A	Slit-2	0.10831
Stripes-Neurite-Area	Slit2-LN	patient	hFB	TSC2(+/+)	A	Slit-2	0.631366
Stripes-Neurite-Area	Slit2-LN	patient	hFB	TSC2(+/+)	A	Slit-2	0.126299
Stripes-Neurite-Area	Slit2-LN	patient	hFB	TSC2(+/+)	A	Slit-2	0.300862
Stripes-Neurite-Area	Slit2-LN	patient	hFB	TSC2(+/+)	A	Slit-2	0.388777
Stripes-Neurite-Area	Slit2-LN	patient	hFB	TSC2(+/+)	A	Slit-2	1.51102
Stripes-Neurite-Area	Slit2-LN	patient	hFB	TSC2(+/+)	A	Slit-2	0.52597
Stripes-Neurite-Area	Slit2-LN	patient	hFB	TSC2(+/+)	A	Slit-2	1.52977
Stripes-Neurite-Area	Slit2-LN	patient	hFB	TSC2(+/+)	A	Slit-2	0.445909
Stripes-Neurite-Area	Slit2-LN	patient	hFB	TSC2(+/+)	A	Slit-2	2.02534
Stripes-Neurite-Area	Slit2-LN	patient	hFB	TSC2(+/+)	A	Slit-2	0.361287
Stripes-Neurite-Area	Slit2-LN	patient	hFB	TSC2(+/+)	A	Slit-2	0.102863
Stripes-Neurite-Area	Slit2-LN	patient	hFB	TSC2(+/+)	A	Slit-2	0.040917
Stripes-Neurite-Area	Slit2-LN	patient	hFB	TSC2(+/+)	A	Slit-2	0.21548
Stripes-Neurite-Area	Slit2-LN	patient	hFB	TSC2(+/+)	A	Slit-2	1.29465
Stripes-Neurite-Area	Slit2-LN	patient	hFB	TSC2(+/+)	A	Slit-2	0.243223
Stripes-Neurite-Area	Slit2-LN	patient	hFB	TSC2(+/+)	A	Slit-2	1.33355
Stripes-Neurite-Area	Slit2-LN	patient	hFB	TSC2(+/+)	A	Slit-2	1.18115
Stripes-Neurite-Area	Slit2-LN	patient	hFB	TSC2(+/+)	A	Slit-2	1.28921
Stripes-Neurite-Area	Slit2-LN	patient	hFB	TSC2(+/+)	A	Slit-2	1.19116
Stripes-Neurite-Area	Slit2-LN	patient	hFB	TSC2(+/+)	A	Slit-2	0.350646
Stripes-Neurite-Area	Slit2-LN	patient	hFB	TSC2(+/+)	A	Slit-2	0.355714
Stripes-Neurite-Area	Slit2-LN	patient	hFB	TSC2(+/+)	A	Slit-2	0.276159
Stripes-Neurite-Area	Slit2-LN	patient	hFB	TSC2(+/+)	A	Slit-2	0.048645
Stripes-Neurite-Area	Slit2-LN	patient	hFB	TSC2(+/+)	A	Slit-2	0.108944
Stripes-Neurite-Area	Slit2-LN	patient	hFB	TSC2(+/+)	A	Slit-2	0.013681
Stripes-Neurite-Area	Slit2-LN	patient	hFB	TSC2(+/+)	A	Slit-2	0.321384
Stripes-Neurite-Area	Slit2-LN	patient	hFB	TSC2(+/+)	A	Slit-2	0.208133
Stripes-Neurite-Area	Slit2-LN	patient	hFB	TSC2(+/+)	A	Slit-2	0.235369
Stripes-Neurite-Area	Slit2-LN	patient	hFB	TSC2(+/+)	A	Slit-2	0.009628
Stripes-Neurite-Area	Slit2-LN	patient	hFB	TSC2(+/+)	A	Slit-2	0.049278
Stripes-Neurite-Area	Slit2-LN	patient	hFB	TSC2(+/+)	A	Slit-2	0.124905
Stripes-Neurite-Area	Slit2-LN	patient	hFB	TSC2(+/+)	B	Slit-2	0.02939
Stripes-Neurite-Area	Slit2-LN	patient	hFB	TSC2(+/+)	B	Slit-2	0.134533
Stripes-Neurite-Area	Slit2-LN	patient	hFB	TSC2(+/+)	B	Slit-2	0.588169
Stripes-Neurite-Area	Slit2-LN	patient	hFB	TSC2(+/+)	B	Slit-2	0.200025
Stripes-Neurite-Area	Slit2-LN	patient	hFB	TSC2(+/+)	B	Slit-2	0.232709
Stripes-Neurite-Area	Slit2-LN	patient	hFB	TSC2(+/+)	B	Slit-2	1.25551
Stripes-Neurite-Area	Slit2-LN	patient	hFB	TSC2(+/+)	B	Slit-2	0.025716
Stripes-Neurite-Area	Slit2-LN	patient	hFB	TSC2(+/+)	B	Slit-2	0.046238
Stripes-Neurite-Area	Slit2-LN	patient	hFB	TSC2(+/+)	B	Slit-2	0.345453
Stripes-Neurite-Area	Slit2-LN	patient	hFB	TSC2(+/+)	B	Slit-2	0.294021
Stripes-Neurite-Area	Slit2-LN	patient	hFB	TSC2(+/+)	B	Slit-2	0.249937
Stripes-Neurite-Area	Slit2-LN	patient	hFB	TSC2(+/+)	B	Slit-2	0.128959
Stripes-Neurite-Area	Slit2-LN	patient	hFB	TSC2(+/+)	B	Slit-2	0.06714
Stripes-Neurite-Area	Slit2-LN	patient	hFB	TSC2(+/+)	B	Slit-2	0.287307
Stripes-Neurite-Area	Slit2-LN	patient	hFB	TSC2(+/+)	B	Slit-2	0.177857
Stripes-Neurite-Area	Slit2-LN	patient	hFB	TSC2(+/+)	B	Slit-2	0.010007
Stripes-Neurite-Area	Slit2-LN	patient	hFB	TSC2(+/+)	B	Slit-2	0.121865
Stripes-Neurite-Area	Slit2-LN	patient	hFB	TSC2(+/+)	B	Slit-2	0.339625
Stripes-Neurite-Area	Slit2-LN	patient	hFB	TSC2(+/+)	B	Slit-2	0.027996
Stripes-Neurite-Area	Slit2-LN	patient	hFB	TSC2(+/+)	B	Slit-2	0.073473
Stripes-Neurite-Area	Slit2-LN	patient	hFB	TSC2(+/+)	B	Slit-2	0.171903
Stripes-Neurite-Area	Slit2-LN	patient	hFB	TSC2(+/+)	B	Slit-2	0.03737
Stripes-Neurite-Area	Slit2-LN	patient	hFB	TSC2(+/+)	B	Slit-2	0.038764
Stripes-Neurite-Area	Slit2-LN	patient	hFB	TSC2(+/+)	B	Slit-2	0.088168
Stripes-Neurite-Area	Slit2-LN	patient	hFB	TSC2(+/+)	B	Slit-2	0.020395
Stripes-Neurite-Area	Slit2-LN	patient	hFB	TSC2(+/+)	B	Slit-2	0.047504
Stripes-Neurite-Area	Slit2-LN	patient	hFB	TSC2(+/+)	B	Slit-2	0.110337
Stripes-Neurite-Area	Slit2-LN	patient	hFB	TSC2(+/+)	B	Slit-2	0.647075
Stripes-Neurite-Area	Slit2-LN	patient	hFB	TSC2(+/+)	B	Slit-2	1.06613
Stripes-Neurite-Area	Slit2-LN	patient	hFB	TSC2(+/+)	B	Slit-2	0.538004
Stripes-Neurite-Area	Slit2-LN	patient	hFB	TSC2(+/+)	B	Slit-2	0.03509
Stripes-Neurite-Area	Slit2-LN	patient	hFB	TSC2(+/+)	B	Slit-2	0.023056
Stripes-Neurite-Area	Slit2-LN	patient	hFB	TSC2(+/+)	B	Slit-2	0.039397
Stripes-Neurite-Area	Slit2-LN	patient	hFB	TSC2(+/+)	B	Slit-2	0.073347
Stripes-Neurite-Area	Slit2-LN	patient	hFB	TSC2(+/+)	B	Slit-2	0.126172
Stripes-Neurite-Area	Slit2-LN	patient	hFB	TSC2(+/+)	B	Slit-2	0.026603
Stripes-Neurite-Area	Slit2-LN	patient	hFB	TSC2(+/+)	B	Slit-2	0.4226
Stripes-Neurite-Area	Slit2-LN	patient	hFB	TSC2(+/+)	B	Slit-2	0.28604
Stripes-Neurite-Area	Slit2-LN	patient	hFB	TSC2(+/+)	B	Slit-2	0.52597
Stripes-Neurite-Area	Slit2-LN	patient	hFB	TSC2(+/+)	B	Slit-2	0.077781
Stripes-Neurite-Area	Slit2-LN	patient	hFB	TSC2(+/+)	B	Slit-2	0.028249
Stripes-Neurite-Area	Slit2-LN	patient	hFB	TSC2(+/+)	B	Slit-2	0.099569
Stripes-Neurite-Area	Slit2-LN	patient	hFB	TSC2(+/+)	B	Slit-2	0.39055
Stripes-Neurite-Area	Slit2-LN	patient	hFB	TSC2(+/+)	B	Slit-2	0.434508
Stripes-Neurite-Area	Slit2-LN	patient	hFB	TSC2(+/+)	B	Slit-2	0.610971
Stripes-Neurite-Area	Slit2-LN	patient	hFB	TSC2(+/-)	A	Slit-2	1.36549
Stripes-Neurite-Area	Slit2-LN	patient	hFB	TSC2(+/-)	A	Slit-2	1.16526
Stripes-Neurite-Area	Slit2-LN	patient	hFB	TSC2(+/-)	A	Slit-2	1.01488
Stripes-Neurite-Area	Slit2-LN	patient	hFB	TSC2(+/-)	A	Slit-2	0.779893
Stripes-Neurite-Area	Slit2-LN	patient	hFB	TSC2(+/-)	A	Slit-2	1.08872
Stripes-Neurite-Area	Slit2-LN	patient	hFB	TSC2(+/-)	A	Slit-2	0.963952
Stripes-Neurite-Area	Slit2-LN	patient	hFB	TSC2(+/-)	A	Slit-2	0.439532
Stripes-Neurite-Area	Slit2-LN	patient	hFB	TSC2(+/-)	A	Slit-2	1.48622
Stripes-Neurite-Area	Slit2-LN	patient	hFB	TSC2(+/-)	A	Slit-2	0.92272
Stripes-Neurite-Area	Slit2-LN	patient	hFB	TSC2(+/-)	A	Slit-2	0.787169
Stripes-Neurite-Area	Slit2-LN	patient	hFB	TSC2(+/-)	A	Slit-2	1.50319
Stripes-Neurite-Area	Slit2-LN	patient	hFB	TSC2(+/-)	A	Slit-2	0.688806
Stripes-Neurite-Area	Slit2-LN	patient	hFB	TSC2(+/-)	A	Slit-2	0.189718
Stripes-Neurite-Area	Slit2-LN	patient	hFB	TSC2(+/-)	A	Slit-2	2.28794
Stripes-Neurite-Area	Slit2-LN	patient	hFB	TSC2(+/-)	A	Slit-2	1.40968
Stripes-Neurite-Area	Slit2-LN	patient	hFB	TSC2(+/-)	A	Slit-2	1.09492
Stripes-Neurite-Area	Slit2-LN	patient	hFB	TSC2(+/-)	A	Slit-2	0.911132
Stripes-Neurite-Area	Slit2-LN	patient	hFB	TSC2(+/-)	A	Slit-2	1.30943
Stripes-Neurite-Area	Slit2-LN	patient	hFB	TSC2(+/-)	A	Slit-2	1.48945
Stripes-Neurite-Area	Slit2-LN	patient	hFB	TSC2(+/-)	A	Slit-2	0.317454
Stripes-Neurite-Area	Slit2-LN	patient	hFB	TSC2(+/-)	B	Slit-2	0.688537
Stripes-Neurite-Area	Slit2-LN	patient	hFB	TSC2(+/-)	B	Slit-2	0.272989
Stripes-Neurite-Area	Slit2-LN	patient	hFB	TSC2(+/-)	B	Slit-2	0.413931
Stripes-Neurite-Area	Slit2-LN	patient	hFB	TSC2(+/-)	B	Slit-2	0.921103
Stripes-Neurite-Area	Slit2-LN	patient	hFB	TSC2(+/-)	B	Slit-2	0.99602
Stripes-Neurite-Area	Slit2-LN	patient	hFB	TSC2(+/-)	B	Slit-2	0.562956
Stripes-Neurite-Area	Slit2-LN	patient	hFB	TSC2(+/-)	B	Slit-2	0.636256
Stripes-Neurite-Area	Slit2-LN	patient	hFB	TSC2(+/-)	B	Slit-2	3.72484
Stripes-Neurite-Area	Slit2-LN	patient	hFB	TSC2(+/-)	B	Slit-2	1.22428
Stripes-Neurite-Area	Slit2-LN	patient	hFB	TSC2(+/-)	B	Slit-2	1.12403
Stripes-Neurite-Area	Slit2-LN	patient	hFB	TSC2(+/-)	B	Slit-2	1.52691
Stripes-Neurite-Area	Slit2-LN	patient	hFB	TSC2(+/-)	B	Slit-2	1.80798
Stripes-Neurite-Area	Slit2-LN	patient	hFB	TSC2(+/-)	B	Slit-2	1.26874
Stripes-Neurite-Area	Slit2-LN	patient	hFB	TSC2(+/-)	B	Slit-2	0.670751
Stripes-Neurite-Area	Slit2-LN	patient	hFB	TSC2(+/-)	B	Slit-2	0.669134
Stripes-Neurite-Area	Slit2-LN	patient	hFB	TSC2(+/-)	B	Slit-2	0.414739
Stripes-Neurite-Area	Slit2-LN	patient	hFB	TSC2(+/-)	B	Slit-2	0.517144
Stripes-Neurite-Area	Slit2-LN	patient	hFB	TSC2(+/-)	B	Slit-2	0.855888
Stripes-Neurite-Area	Slit2-LN	patient	hFB	TSC2(+/-)	B	Slit-2	0.417973
Stripes-Neurite-Area	Slit2-LN	patient	hFB	TSC2(+/-)	B	Slit-2	0.392102
Stripes-Neurite-Area	Slit2-LN	patient	hFB	TSC2(+/-)	B	Slit-2	0.514718
Stripes-Neurite-Area	Slit2-LN	patient	hFB	TSC2(+/-)	B	Slit-2	3.84395
Stripes-Neurite-Area	Slit2-LN	patient	hFB	TSC2(+/+)	A	LN	0.423968
Stripes-Neurite-Area	Slit2-LN	patient	hFB	TSC2(+/+)	A	LN	0.656702
Stripes-Neurite-Area	Slit2-LN	patient	hFB	TSC2(+/+)	A	LN	0.42108
Stripes-Neurite-Area	Slit2-LN	patient	hFB	TSC2(+/+)	A	LN	1.44368
Stripes-Neurite-Area	Slit2-LN	patient	hFB	TSC2(+/+)	A	LN	1.1205
Stripes-Neurite-Area	Slit2-LN	patient	hFB	TSC2(+/+)	A	LN	1.62762
Stripes-Neurite-Area	Slit2-LN	patient	hFB	TSC2(+/+)	A	LN	0.376691
Stripes-Neurite-Area	Slit2-LN	patient	hFB	TSC2(+/+)	A	LN	0.868914
Stripes-Neurite-Area	Slit2-LN	patient	hFB	TSC2(+/+)	A	LN	1.63263
Stripes-Neurite-Area	Slit2-LN	patient	hFB	TSC2(+/+)	A	LN	0.556221
Stripes-Neurite-Area	Slit2-LN	patient	hFB	TSC2(+/+)	A	LN	0.801571
Stripes-Neurite-Area	Slit2-LN	patient	hFB	TSC2(+/+)	A	LN	0.182113
Stripes-Neurite-Area	Slit2-LN	patient	hFB	TSC2(+/+)	A	LN	0.257816
Stripes-Neurite-Area	Slit2-LN	patient	hFB	TSC2(+/+)	A	LN	0.424272
Stripes-Neurite-Area	Slit2-LN	patient	hFB	TSC2(+/+)	A	LN	0.663086
Stripes-Neurite-Area	Slit2-LN	patient	hFB	TSC2(+/+)	A	LN	0.884267
Stripes-Neurite-Area	Slit2-LN	patient	hFB	TSC2(+/+)	A	LN	0.37806
Stripes-Neurite-Area	Slit2-LN	patient	hFB	TSC2(+/+)	A	LN	0.017026
Stripes-Neurite-Area	Slit2-LN	patient	hFB	TSC2(+/+)	A	LN	2.71589
Stripes-Neurite-Area	Slit2-LN	patient	hFB	TSC2(+/+)	A	LN	1.76945
Stripes-Neurite-Area	Slit2-LN	patient	hFB	TSC2(+/+)	A	LN	1.77173
Stripes-Neurite-Area	Slit2-LN	patient	hFB	TSC2(+/+)	A	LN	3.15186
Stripes-Neurite-Area	Slit2-LN	patient	hFB	TSC2(+/+)	A	LN	2.38328
Stripes-Neurite-Area	Slit2-LN	patient	hFB	TSC2(+/+)	A	LN	2.4979
Stripes-Neurite-Area	Slit2-LN	patient	hFB	TSC2(+/+)	A	LN	1.14756
Stripes-Neurite-Area	Slit2-LN	patient	hFB	TSC2(+/+)	A	LN	0.975476
Stripes-Neurite-Area	Slit2-LN	patient	hFB	TSC2(+/+)	A	LN	0.694097
Stripes-Neurite-Area	Slit2-LN	patient	hFB	TSC2(+/+)	A	LN	2.61799
Stripes-Neurite-Area	Slit2-LN	patient	hFB	TSC2(+/+)	A	LN	2.17152
Stripes-Neurite-Area	Slit2-LN	patient	hFB	TSC2(+/+)	A	LN	1.6451
Stripes-Neurite-Area	Slit2-LN	patient	hFB	TSC2(+/+)	A	LN	1.33469
Stripes-Neurite-Area	Slit2-LN	patient	hFB	TSC2(+/+)	A	LN	1.68812
Stripes-Neurite-Area	Slit2-LN	patient	hFB	TSC2(+/+)	A	LN	1.9128
Stripes-Neurite-Area	Slit2-LN	patient	hFB	TSC2(+/+)	A	LN	0.82407
Stripes-Neurite-Area	Slit2-LN	patient	hFB	TSC2(+/+)	A	LN	1.6825
Stripes-Neurite-Area	Slit2-LN	patient	hFB	TSC2(+/+)	A	LN	0.363466
Stripes-Neurite-Area	Slit2-LN	patient	hFB	TSC2(+/+)	A	LN	2.01784
Stripes-Neurite-Area	Slit2-LN	patient	hFB	TSC2(+/+)	A	LN	1.08493
Stripes-Neurite-Area	Slit2-LN	patient	hFB	TSC2(+/+)	A	LN	0.908286
Stripes-Neurite-Area	Slit2-LN	patient	hFB	TSC2(+/+)	A	LN	0.232278
Stripes-Neurite-Area	Slit2-LN	patient	hFB	TSC2(+/+)	A	LN	0.812669
Stripes-Neurite-Area	Slit2-LN	patient	hFB	TSC2(+/+)	A	LN	0.051077
Stripes-Neurite-Area	Slit2-LN	patient	hFB	TSC2(+/+)	A	LN	0.593464
Stripes-Neurite-Area	Slit2-LN	patient	hFB	TSC2(+/+)	A	LN	0.390981
Stripes-Neurite-Area	Slit2-LN	patient	hFB	TSC2(+/+)	A	LN	0.406943
Stripes-Neurite-Area	Slit2-LN	patient	hFB	TSC2(+/+)	A	LN	1.92055
Stripes-Neurite-Area	Slit2-LN	patient	hFB	TSC2(+/+)	A	LN	1.25686
Stripes-Neurite-Area	Slit2-LN	patient	hFB	TSC2(+/+)	A	LN	1.47348
Stripes-Neurite-Area	Slit2-LN	patient	hFB	TSC2(+/+)	A	LN	3.40375
Stripes-Neurite-Area	Slit2-LN	patient	hFB	TSC2(+/+)	A	LN	1.50965
Stripes-Neurite-Area	Slit2-LN	patient	hFB	TSC2(+/+)	A	LN	0.987941
Stripes-Neurite-Area	Slit2-LN	patient	hFB	TSC2(+/+)	A	LN	1.74604
Stripes-Neurite-Area	Slit2-LN	patient	hFB	TSC2(+/+)	A	LN	0.712643
Stripes-Neurite-Area	Slit2-LN	patient	hFB	TSC2(+/+)	A	LN	0.308285
Stripes-Neurite-Area	Slit2-LN	patient	hFB	TSC2(+/+)	A	LN	0.143198
Stripes-Neurite-Area	Slit2-LN	patient	hFB	TSC2(+/+)	A	LN	0.279706
Stripes-Neurite-Area	Slit2-LN	patient	hFB	TSC2(+/+)	A	LN	0.315734
Stripes-Neurite-Area	Slit2-LN	patient	hFB	TSC2(+/+)	A	LN	0.783026
Stripes-Neurite-Area	Slit2-LN	patient	hFB	TSC2(+/+)	A	LN	0.219205
Stripes-Neurite-Area	Slit2-LN	patient	hFB	TSC2(+/+)	A	LN	0.223005
Stripes-Neurite-Area	Slit2-LN	patient	hFB	TSC2(+/+)	A	LN	0.206587
Stripes-Neurite-Area	Slit2-LN	patient	hFB	TSC2(+/+)	A	LN	0.823918
Stripes-Neurite-Area	Slit2-LN	patient	hFB	TSC2(+/+)	A	LN	0.455587
Stripes-Neurite-Area	Slit2-LN	patient	hFB	TSC2(+/+)	B	LN	0.372587
Stripes-Neurite-Area	Slit2-LN	patient	hFB	TSC2(+/+)	B	LN	1.04434
Stripes-Neurite-Area	Slit2-LN	patient	hFB	TSC2(+/+)	B	LN	1.85275
Stripes-Neurite-Area	Slit2-LN	patient	hFB	TSC2(+/+)	B	LN	1.0793
Stripes-Neurite-Area	Slit2-LN	patient	hFB	TSC2(+/+)	B	LN	2.14796
Stripes-Neurite-Area	Slit2-LN	patient	hFB	TSC2(+/+)	B	LN	3.728
Stripes-Neurite-Area	Slit2-LN	patient	hFB	TSC2(+/+)	B	LN	0.133317
Stripes-Neurite-Area	Slit2-LN	patient	hFB	TSC2(+/+)	B	LN	0.325311
Stripes-Neurite-Area	Slit2-LN	patient	hFB	TSC2(+/+)	B	LN	0.860705
Stripes-Neurite-Area	Slit2-LN	patient	hFB	TSC2(+/+)	B	LN	0.577655
Stripes-Neurite-Area	Slit2-LN	patient	hFB	TSC2(+/+)	B	LN	1.22356
Stripes-Neurite-Area	Slit2-LN	patient	hFB	TSC2(+/+)	B	LN	1.45478
Stripes-Neurite-Area	Slit2-LN	patient	hFB	TSC2(+/+)	B	LN	0.550748
Stripes-Neurite-Area	Slit2-LN	patient	hFB	TSC2(+/+)	B	LN	0.663695
Stripes-Neurite-Area	Slit2-LN	patient	hFB	TSC2(+/+)	B	LN	0.366355
Stripes-Neurite-Area	Slit2-LN	patient	hFB	TSC2(+/+)	B	LN	0.079503
Stripes-Neurite-Area	Slit2-LN	patient	hFB	TSC2(+/+)	B	LN	0.747151
Stripes-Neurite-Area	Slit2-LN	patient	hFB	TSC2(+/+)	B	LN	1.45219
Stripes-Neurite-Area	Slit2-LN	patient	hFB	TSC2(+/+)	B	LN	0.757031
Stripes-Neurite-Area	Slit2-LN	patient	hFB	TSC2(+/+)	B	LN	0.349329
Stripes-Neurite-Area	Slit2-LN	patient	hFB	TSC2(+/+)	B	LN	0.322574
Stripes-Neurite-Area	Slit2-LN	patient	hFB	TSC2(+/+)	B	LN	0.283355
Stripes-Neurite-Area	Slit2-LN	patient	hFB	TSC2(+/+)	B	LN	0.62037
Stripes-Neurite-Area	Slit2-LN	patient	hFB	TSC2(+/+)	B	LN	0.364074
Stripes-Neurite-Area	Slit2-LN	patient	hFB	TSC2(+/+)	B	LN	0.361794
Stripes-Neurite-Area	Slit2-LN	patient	hFB	TSC2(+/+)	B	LN	0.877731
Stripes-Neurite-Area	Slit2-LN	patient	hFB	TSC2(+/+)	B	LN	0.800204
Stripes-Neurite-Area	Slit2-LN	patient	hFB	TSC2(+/+)	B	LN	1.63643
Stripes-Neurite-Area	Slit2-LN	patient	hFB	TSC2(+/+)	B	LN	2.11102
Stripes-Neurite-Area	Slit2-LN	patient	hFB	TSC2(+/+)	B	LN	2.61237
Stripes-Neurite-Area	Slit2-LN	patient	hFB	TSC2(+/+)	B	LN	0.345529
Stripes-Neurite-Area	Slit2-LN	patient	hFB	TSC2(+/+)	B	LN	0.019762
Stripes-Neurite-Area	Slit2-LN	patient	hFB	TSC2(+/+)	B	LN	0.228478
Stripes-Neurite-Area	Slit2-LN	patient	hFB	TSC2(+/+)	B	LN	0.434305
Stripes-Neurite-Area	Slit2-LN	patient	hFB	TSC2(+/+)	B	LN	0.119331
Stripes-Neurite-Area	Slit2-LN	patient	hFB	TSC2(+/+)	B	LN	0.160071
Stripes-Neurite-Area	Slit2-LN	patient	hFB	TSC2(+/+)	B	LN	0.804156
Stripes-Neurite-Area	Slit2-LN	patient	hFB	TSC2(+/+)	B	LN	1.48229
Stripes-Neurite-Area	Slit2-LN	patient	hFB	TSC2(+/+)	B	LN	1.8979
Stripes-Neurite-Area	Slit2-LN	patient	hFB	TSC2(+/+)	B	LN	0.075247
Stripes-Neurite-Area	Slit2-LN	patient	hFB	TSC2(+/+)	B	LN	0.211148
Stripes-Neurite-Area	Slit2-LN	patient	hFB	TSC2(+/+)	B	LN	0.404054
Stripes-Neurite-Area	Slit2-LN	patient	hFB	TSC2(+/+)	B	LN	1.40659
Stripes-Neurite-Area	Slit2-LN	patient	hFB	TSC2(+/+)	B	LN	1.60938
Stripes-Neurite-Area	Slit2-LN	patient	hFB	TSC2(+/+)	B	LN	1.69602
Stripes-Neurite-Area	Slit2-LN	patient	hFB	TSC2(+/-)	A	LN	1.38819
Stripes-Neurite-Area	Slit2-LN	patient	hFB	TSC2(+/-)	A	LN	0.714936
Stripes-Neurite-Area	Slit2-LN	patient	hFB	TSC2(+/-)	A	LN	0.671712
Stripes-Neurite-Area	Slit2-LN	patient	hFB	TSC2(+/-)	A	LN	0.400789
Stripes-Neurite-Area	Slit2-LN	patient	hFB	TSC2(+/-)	A	LN	0.592789
Stripes-Neurite-Area	Slit2-LN	patient	hFB	TSC2(+/-)	A	LN	0.816629
Stripes-Neurite-Area	Slit2-LN	patient	hFB	TSC2(+/-)	A	LN	0.394614
Stripes-Neurite-Area	Slit2-LN	patient	hFB	TSC2(+/-)	A	LN	0.360459
Stripes-Neurite-Area	Slit2-LN	patient	hFB	TSC2(+/-)	A	LN	0.735391
Stripes-Neurite-Area	Slit2-LN	patient	hFB	TSC2(+/-)	A	LN	0.998981
Stripes-Neurite-Area	Slit2-LN	patient	hFB	TSC2(+/-)	A	LN	1.2919
Stripes-Neurite-Area	Slit2-LN	patient	hFB	TSC2(+/-)	A	LN	0.934724
Stripes-Neurite-Area	Slit2-LN	patient	hFB	TSC2(+/-)	A	LN	0.403876
Stripes-Neurite-Area	Slit2-LN	patient	hFB	TSC2(+/-)	A	LN	2.41515
Stripes-Neurite-Area	Slit2-LN	patient	hFB	TSC2(+/-)	A	LN	2.0408
Stripes-Neurite-Area	Slit2-LN	patient	hFB	TSC2(+/-)	A	LN	1.61145
Stripes-Neurite-Area	Slit2-LN	patient	hFB	TSC2(+/-)	A	LN	0.408701
Stripes-Neurite-Area	Slit2-LN	patient	hFB	TSC2(+/-)	A	LN	1.06208
Stripes-Neurite-Area	Slit2-LN	patient	hFB	TSC2(+/-)	A	LN	1.15027
Stripes-Neurite-Area	Slit2-LN	patient	hFB	TSC2(+/-)	A	LN	0.778615
Stripes-Neurite-Area	Slit2-LN	patient	hFB	TSC2(+/-)	B	LN	0.268994
Stripes-Neurite-Area	Slit2-LN	patient	hFB	TSC2(+/-)	B	LN	0.69043
Stripes-Neurite-Area	Slit2-LN	patient	hFB	TSC2(+/-)	B	LN	0.569827
Stripes-Neurite-Area	Slit2-LN	patient	hFB	TSC2(+/-)	B	LN	0.948424
Stripes-Neurite-Area	Slit2-LN	patient	hFB	TSC2(+/-)	B	LN	1.6103
Stripes-Neurite-Area	Slit2-LN	patient	hFB	TSC2(+/-)	B	LN	1.03738
Stripes-Neurite-Area	Slit2-LN	patient	hFB	TSC2(+/-)	B	LN	0.336339
Stripes-Neurite-Area	Slit2-LN	patient	hFB	TSC2(+/-)	B	LN	3.32441
Stripes-Neurite-Area	Slit2-LN	patient	hFB	TSC2(+/-)	B	LN	1.80558
Stripes-Neurite-Area	Slit2-LN	patient	hFB	TSC2(+/-)	B	LN	1.06536
Stripes-Neurite-Area	Slit2-LN	patient	hFB	TSC2(+/-)	B	LN	0.8915
Stripes-Neurite-Area	Slit2-LN	patient	hFB	TSC2(+/-)	B	LN	1.31429
Stripes-Neurite-Area	Slit2-LN	patient	hFB	TSC2(+/-)	B	LN	1.43064
Stripes-Neurite-Area	Slit2-LN	patient	hFB	TSC2(+/-)	B	LN	0.417963
Stripes-Neurite-Area	Slit2-LN	patient	hFB	TSC2(+/-)	B	LN	0.459643
Stripes-Neurite-Area	Slit2-LN	patient	hFB	TSC2(+/-)	B	LN	0.215735
Stripes-Neurite-Area	Slit2-LN	patient	hFB	TSC2(+/-)	B	LN	0.177914
Stripes-Neurite-Area	Slit2-LN	patient	hFB	TSC2(+/-)	B	LN	0.955371
Stripes-Neurite-Area	Slit2-LN	patient	hFB	TSC2(+/-)	B	LN	0.857538
Stripes-Neurite-Area	Slit2-LN	patient	hFB	TSC2(+/-)	B	LN	0.509621
Stripes-Neurite-Area	Slit2-LN	patient	hFB	TSC2(+/-)	B	LN	0.83554
Stripes-Neurite-Area	Slit2-LN	patient	hFB	TSC2(+/-)	B	LN	3.1052

## Sheet: 3b
Figure 3b
Assay	Experiment	Source	Identity	Genotype	Clone	Length
Neurite-Outgrowth	24hr	patient	hFB	TSC2(+/+)	A	271.192
Neurite-Outgrowth	24hr	patient	hFB	TSC2(+/+)	A	313.991
Neurite-Outgrowth	24hr	patient	hFB	TSC2(+/+)	A	385.156
Neurite-Outgrowth	24hr	patient	hFB	TSC2(+/+)	A	110.711
Neurite-Outgrowth	24hr	patient	hFB	TSC2(+/+)	A	276.981
Neurite-Outgrowth	24hr	patient	hFB	TSC2(+/+)	A	307.219
Neurite-Outgrowth	24hr	patient	hFB	TSC2(+/+)	A	438.797
Neurite-Outgrowth	24hr	patient	hFB	TSC2(+/+)	A	297.558
Neurite-Outgrowth	24hr	patient	hFB	TSC2(+/+)	A	322.979
Neurite-Outgrowth	24hr	patient	hFB	TSC2(+/+)	A	583.59
Neurite-Outgrowth	24hr	patient	hFB	TSC2(+/+)	A	529.542
Neurite-Outgrowth	24hr	patient	hFB	TSC2(+/+)	A	635.151
Neurite-Outgrowth	24hr	patient	hFB	TSC2(+/+)	A	452.85
Neurite-Outgrowth	24hr	patient	hFB	TSC2(+/+)	A	334.319
Neurite-Outgrowth	24hr	patient	hFB	TSC2(+/+)	A	486.258
Neurite-Outgrowth	24hr	patient	hFB	TSC2(+/+)	A	683.613
Neurite-Outgrowth	24hr	patient	hFB	TSC2(+/+)	A	484.786
Neurite-Outgrowth	24hr	patient	hFB	TSC2(+/+)	A	535.912
Neurite-Outgrowth	24hr	patient	hFB	TSC2(+/+)	A	373.361
Neurite-Outgrowth	24hr	patient	hFB	TSC2(+/+)	A	200.442
Neurite-Outgrowth	24hr	patient	hFB	TSC2(+/+)	A	361.336
Neurite-Outgrowth	24hr	patient	hFB	TSC2(+/+)	A	546.981
Neurite-Outgrowth	24hr	patient	hFB	TSC2(+/+)	A	559.811
Neurite-Outgrowth	24hr	patient	hFB	TSC2(+/+)	A	412.803
Neurite-Outgrowth	24hr	patient	hFB	TSC2(+/+)	A	727.613
Neurite-Outgrowth	24hr	patient	hFB	TSC2(+/+)	A	442.028
Neurite-Outgrowth	24hr	patient	hFB	TSC2(+/+)	A	381.231
Neurite-Outgrowth	24hr	patient	hFB	TSC2(+/+)	A	536.244
Neurite-Outgrowth	24hr	patient	hFB	TSC2(+/+)	A	539.299
Neurite-Outgrowth	24hr	patient	hFB	TSC2(+/+)	A	435.462
Neurite-Outgrowth	24hr	patient	hFB	TSC2(+/+)	A	360.106
Neurite-Outgrowth	24hr	patient	hFB	TSC2(+/+)	A	111.912
Neurite-Outgrowth	24hr	patient	hFB	TSC2(+/+)	A	608.492
Neurite-Outgrowth	24hr	patient	hFB	TSC2(+/+)	A	300.053
Neurite-Outgrowth	24hr	patient	hFB	TSC2(+/+)	A	331.813
Neurite-Outgrowth	24hr	patient	hFB	TSC2(+/+)	A	371.537
Neurite-Outgrowth	24hr	patient	hFB	TSC2(+/+)	A	549.612
Neurite-Outgrowth	24hr	patient	hFB	TSC2(+/+)	A	410.134
Neurite-Outgrowth	24hr	patient	hFB	TSC2(+/+)	A	362.984
Neurite-Outgrowth	24hr	patient	hFB	TSC2(+/+)	A	441.023
Neurite-Outgrowth	24hr	patient	hFB	TSC2(+/+)	A	484.734
Neurite-Outgrowth	24hr	patient	hFB	TSC2(+/+)	A	450.053
Neurite-Outgrowth	24hr	patient	hFB	TSC2(+/+)	A	367.808
Neurite-Outgrowth	24hr	patient	hFB	TSC2(+/+)	A	503.488
Neurite-Outgrowth	24hr	patient	hFB	TSC2(+/+)	A	361.742
Neurite-Outgrowth	24hr	patient	hFB	TSC2(+/+)	A	334.185
Neurite-Outgrowth	24hr	patient	hFB	TSC2(+/+)	A	289.635
Neurite-Outgrowth	24hr	patient	hFB	TSC2(+/+)	A	362.041
Neurite-Outgrowth	24hr	patient	hFB	TSC2(+/+)	A	506.616
Neurite-Outgrowth	24hr	patient	hFB	TSC2(+/+)	A	413.147
Neurite-Outgrowth	24hr	patient	hFB	TSC2(+/+)	A	571.68
Neurite-Outgrowth	24hr	patient	hFB	TSC2(+/+)	A	502.069
Neurite-Outgrowth	24hr	patient	hFB	TSC2(+/+)	A	414.948
Neurite-Outgrowth	24hr	patient	hFB	TSC2(+/+)	A	404.862
Neurite-Outgrowth	24hr	patient	hFB	TSC2(+/+)	A	487.747
Neurite-Outgrowth	24hr	patient	hFB	TSC2(+/+)	A	346.508
Neurite-Outgrowth	24hr	patient	hFB	TSC2(+/+)	A	526.726
Neurite-Outgrowth	24hr	patient	hFB	TSC2(+/+)	A	316.031
Neurite-Outgrowth	24hr	patient	hFB	TSC2(+/+)	A	371.145
Neurite-Outgrowth	24hr	patient	hFB	TSC2(+/+)	A	129.301
Neurite-Outgrowth	24hr	patient	hFB	TSC2(+/+)	A	382.681
Neurite-Outgrowth	24hr	patient	hFB	TSC2(+/+)	A	322.607
Neurite-Outgrowth	24hr	patient	hFB	TSC2(+/+)	A	349.181
Neurite-Outgrowth	24hr	patient	hFB	TSC2(+/+)	A	734.893
Neurite-Outgrowth	24hr	patient	hFB	TSC2(+/+)	A	311.217
Neurite-Outgrowth	24hr	patient	hFB	TSC2(+/+)	A	403.214
Neurite-Outgrowth	24hr	patient	hFB	TSC2(+/+)	A	406.798
Neurite-Outgrowth	24hr	patient	hFB	TSC2(+/+)	A	526.322
Neurite-Outgrowth	24hr	patient	hFB	TSC2(+/+)	A	394.309
Neurite-Outgrowth	24hr	patient	hFB	TSC2(+/+)	A	462.966
Neurite-Outgrowth	24hr	patient	hFB	TSC2(+/+)	A	319.667
Neurite-Outgrowth	24hr	patient	hFB	TSC2(+/+)	A	135.715
Neurite-Outgrowth	24hr	patient	hFB	TSC2(+/+)	A	459.534
Neurite-Outgrowth	24hr	patient	hFB	TSC2(+/+)	A	336.256
Neurite-Outgrowth	24hr	patient	hFB	TSC2(+/+)	A	374.964
Neurite-Outgrowth	24hr	patient	hFB	TSC2(+/+)	A	303.107
Neurite-Outgrowth	24hr	patient	hFB	TSC2(+/+)	A	445.107
Neurite-Outgrowth	24hr	patient	hFB	TSC2(+/+)	A	420.685
Neurite-Outgrowth	24hr	patient	hFB	TSC2(+/+)	A	363.158
Neurite-Outgrowth	24hr	patient	hFB	TSC2(+/+)	A	329.597
Neurite-Outgrowth	24hr	patient	hFB	TSC2(+/+)	A	336.03
Neurite-Outgrowth	24hr	patient	hFB	TSC2(+/+)	A	364.672
Neurite-Outgrowth	24hr	patient	hFB	TSC2(+/+)	A	274.909
Neurite-Outgrowth	24hr	patient	hFB	TSC2(+/+)	A	427.077
Neurite-Outgrowth	24hr	patient	hFB	TSC2(+/+)	A	706.687
Neurite-Outgrowth	24hr	patient	hFB	TSC2(+/+)	A	880.194
Neurite-Outgrowth	24hr	patient	hFB	TSC2(+/+)	A	325.291
Neurite-Outgrowth	24hr	patient	hFB	TSC2(+/+)	A	378.824
Neurite-Outgrowth	24hr	patient	hFB	TSC2(+/+)	A	445.591
Neurite-Outgrowth	24hr	patient	hFB	TSC2(+/+)	A	258.494
Neurite-Outgrowth	24hr	patient	hFB	TSC2(+/+)	A	422.135
Neurite-Outgrowth	24hr	patient	hFB	TSC2(+/+)	A	556.343
Neurite-Outgrowth	24hr	patient	hFB	TSC2(+/+)	A	382.274
Neurite-Outgrowth	24hr	patient	hFB	TSC2(+/+)	A	450.83
Neurite-Outgrowth	24hr	patient	hFB	TSC2(+/+)	A	483.141
Neurite-Outgrowth	24hr	patient	hFB	TSC2(+/+)	A	601.69
Neurite-Outgrowth	24hr	patient	hFB	TSC2(+/+)	A	438.882
Neurite-Outgrowth	24hr	patient	hFB	TSC2(+/+)	A	476.19
Neurite-Outgrowth	24hr	patient	hFB	TSC2(+/+)	A	514.86
Neurite-Outgrowth	24hr	patient	hFB	TSC2(+/+)	A	626.349
Neurite-Outgrowth	24hr	patient	hFB	TSC2(+/+)	A	449.682
Neurite-Outgrowth	24hr	patient	hFB	TSC2(+/+)	A	535.176
Neurite-Outgrowth	24hr	patient	hFB	TSC2(+/+)	A	335.718
Neurite-Outgrowth	24hr	patient	hFB	TSC2(+/+)	A	482.414
Neurite-Outgrowth	24hr	patient	hFB	TSC2(+/+)	A	387.269
Neurite-Outgrowth	24hr	patient	hFB	TSC2(+/+)	A	366.733
Neurite-Outgrowth	24hr	patient	hFB	TSC2(+/+)	A	466.634
Neurite-Outgrowth	24hr	patient	hFB	TSC2(+/+)	A	373.225
Neurite-Outgrowth	24hr	patient	hFB	TSC2(+/+)	A	676.427
Neurite-Outgrowth	24hr	patient	hFB	TSC2(+/+)	A	142.983
Neurite-Outgrowth	24hr	patient	hFB	TSC2(+/+)	A	299.681
Neurite-Outgrowth	24hr	patient	hFB	TSC2(+/+)	A	423.647
Neurite-Outgrowth	24hr	patient	hFB	TSC2(+/+)	A	551.911
Neurite-Outgrowth	24hr	patient	hFB	TSC2(+/+)	A	444.752
Neurite-Outgrowth	24hr	patient	hFB	TSC2(+/+)	A	240.405
Neurite-Outgrowth	24hr	patient	hFB	TSC2(+/+)	A	345.784
Neurite-Outgrowth	24hr	patient	hFB	TSC2(+/+)	A	497.752
Neurite-Outgrowth	24hr	patient	hFB	TSC2(+/+)	A	315.192
Neurite-Outgrowth	24hr	patient	hFB	TSC2(+/+)	A	444.845
Neurite-Outgrowth	24hr	patient	hFB	TSC2(+/+)	A	455.76
Neurite-Outgrowth	24hr	patient	hFB	TSC2(+/+)	A	391.772
Neurite-Outgrowth	24hr	patient	hFB	TSC2(+/+)	A	296.531
Neurite-Outgrowth	24hr	patient	hFB	TSC2(+/+)	A	446.709
Neurite-Outgrowth	24hr	patient	hFB	TSC2(+/+)	A	523.867
Neurite-Outgrowth	24hr	patient	hFB	TSC2(+/+)	A	408.383
Neurite-Outgrowth	24hr	patient	hFB	TSC2(+/+)	A	767.535
Neurite-Outgrowth	24hr	patient	hFB	TSC2(+/+)	A	401.767
Neurite-Outgrowth	24hr	patient	hFB	TSC2(+/+)	A	242.404
Neurite-Outgrowth	24hr	patient	hFB	TSC2(+/+)	A	368.193
Neurite-Outgrowth	24hr	patient	hFB	TSC2(+/+)	A	464.697
Neurite-Outgrowth	24hr	patient	hFB	TSC2(+/+)	A	402.584
Neurite-Outgrowth	24hr	patient	hFB	TSC2(+/+)	A	360.044
Neurite-Outgrowth	24hr	patient	hFB	TSC2(+/+)	A	515.843
Neurite-Outgrowth	24hr	patient	hFB	TSC2(+/+)	A	238.48
Neurite-Outgrowth	24hr	patient	hFB	TSC2(+/+)	A	349.056
Neurite-Outgrowth	24hr	patient	hFB	TSC2(+/+)	A	366.753
Neurite-Outgrowth	24hr	patient	hFB	TSC2(+/+)	A	394.568
Neurite-Outgrowth	24hr	patient	hFB	TSC2(+/+)	A	357.734
Neurite-Outgrowth	24hr	patient	hFB	TSC2(+/+)	A	284.334
Neurite-Outgrowth	24hr	patient	hFB	TSC2(+/+)	A	411.376
Neurite-Outgrowth	24hr	patient	hFB	TSC2(+/+)	A	304.32
Neurite-Outgrowth	24hr	patient	hFB	TSC2(+/+)	A	531.914
Neurite-Outgrowth	24hr	patient	hFB	TSC2(+/+)	A	394.548
Neurite-Outgrowth	24hr	patient	hFB	TSC2(+/+)	A	448.676
Neurite-Outgrowth	24hr	patient	hFB	TSC2(+/+)	A	350.568
Neurite-Outgrowth	24hr	patient	hFB	TSC2(+/+)	A	292.317
Neurite-Outgrowth	24hr	patient	hFB	TSC2(+/+)	A	211.989
Neurite-Outgrowth	24hr	patient	hFB	TSC2(+/+)	A	137.924
Neurite-Outgrowth	24hr	patient	hFB	TSC2(+/+)	A	303.418
Neurite-Outgrowth	24hr	patient	hFB	TSC2(+/+)	A	483.326
Neurite-Outgrowth	24hr	patient	hFB	TSC2(+/+)	A	301.855
Neurite-Outgrowth	24hr	patient	hFB	TSC2(+/+)	A	336.555
Neurite-Outgrowth	24hr	patient	hFB	TSC2(+/+)	A	336.091
Neurite-Outgrowth	24hr	patient	hFB	TSC2(+/+)	A	642.44
Neurite-Outgrowth	24hr	patient	hFB	TSC2(+/+)	A	465.959
Neurite-Outgrowth	24hr	patient	hFB	TSC2(+/+)	A	554.272
Neurite-Outgrowth	24hr	patient	hFB	TSC2(+/+)	A	579.542
Neurite-Outgrowth	24hr	patient	hFB	TSC2(+/+)	A	501.782
Neurite-Outgrowth	24hr	patient	hFB	TSC2(+/+)	A	318.816
Neurite-Outgrowth	24hr	patient	hFB	TSC2(+/+)	A	382.058
Neurite-Outgrowth	24hr	patient	hFB	TSC2(+/+)	A	520.73
Neurite-Outgrowth	24hr	patient	hFB	TSC2(+/+)	A	412.162
Neurite-Outgrowth	24hr	patient	hFB	TSC2(+/+)	A	421.358
Neurite-Outgrowth	24hr	patient	hFB	TSC2(+/+)	A	501.604
Neurite-Outgrowth	24hr	patient	hFB	TSC2(+/+)	A	392.985
Neurite-Outgrowth	24hr	patient	hFB	TSC2(+/+)	A	660.388
Neurite-Outgrowth	24hr	patient	hFB	TSC2(+/+)	A	369.084
Neurite-Outgrowth	24hr	patient	hFB	TSC2(+/+)	A	448.147
Neurite-Outgrowth	24hr	patient	hFB	TSC2(+/+)	A	261.404
Neurite-Outgrowth	24hr	patient	hFB	TSC2(+/+)	A	428.721
Neurite-Outgrowth	24hr	patient	hFB	TSC2(+/+)	A	547.232
Neurite-Outgrowth	24hr	patient	hFB	TSC2(+/+)	A	280.741
Neurite-Outgrowth	24hr	patient	hFB	TSC2(+/+)	A	436.093
Neurite-Outgrowth	24hr	patient	hFB	TSC2(+/+)	A	547.666
Neurite-Outgrowth	24hr	patient	hFB	TSC2(+/+)	A	798.966
Neurite-Outgrowth	24hr	patient	hFB	TSC2(+/+)	A	333.492
Neurite-Outgrowth	24hr	patient	hFB	TSC2(+/+)	A	444.038
Neurite-Outgrowth	24hr	patient	hFB	TSC2(+/+)	A	251.93
Neurite-Outgrowth	24hr	patient	hFB	TSC2(+/+)	A	297.817
Neurite-Outgrowth	24hr	patient	hFB	TSC2(+/+)	A	128.983
Neurite-Outgrowth	24hr	patient	hFB	TSC2(+/+)	A	522.439
Neurite-Outgrowth	24hr	patient	hFB	TSC2(+/+)	A	408.134
Neurite-Outgrowth	24hr	patient	hFB	TSC2(+/+)	A	499.406
Neurite-Outgrowth	24hr	patient	hFB	TSC2(+/+)	A	366.749
Neurite-Outgrowth	24hr	patient	hFB	TSC2(+/+)	A	375.917
Neurite-Outgrowth	24hr	patient	hFB	TSC2(+/+)	A	254.664
Neurite-Outgrowth	24hr	patient	hFB	TSC2(+/+)	A	310.006
Neurite-Outgrowth	24hr	patient	hFB	TSC2(+/+)	A	374.303
Neurite-Outgrowth	24hr	patient	hFB	TSC2(+/+)	A	394.568
Neurite-Outgrowth	24hr	patient	hFB	TSC2(+/+)	A	488.638
Neurite-Outgrowth	24hr	patient	hFB	TSC2(+/+)	A	354.41
Neurite-Outgrowth	24hr	patient	hFB	TSC2(+/+)	A	297.143
Neurite-Outgrowth	24hr	patient	hFB	TSC2(+/+)	A	436.922
Neurite-Outgrowth	24hr	patient	hFB	TSC2(+/+)	A	533.313
Neurite-Outgrowth	24hr	patient	hFB	TSC2(+/+)	A	321.022
Neurite-Outgrowth	24hr	patient	hFB	TSC2(+/+)	A	591.653
Neurite-Outgrowth	24hr	patient	hFB	TSC2(+/+)	A	421.761
Neurite-Outgrowth	24hr	patient	hFB	TSC2(+/+)	A	328.034
Neurite-Outgrowth	24hr	patient	hFB	TSC2(+/+)	A	496.51
Neurite-Outgrowth	24hr	patient	hFB	TSC2(+/+)	A	618.641
Neurite-Outgrowth	24hr	patient	hFB	TSC2(+/+)	A	382.171
Neurite-Outgrowth	24hr	patient	hFB	TSC2(+/+)	A	400.845
Neurite-Outgrowth	24hr	patient	hFB	TSC2(+/+)	A	277.643
Neurite-Outgrowth	24hr	patient	hFB	TSC2(+/+)	A	557.327
Neurite-Outgrowth	24hr	patient	hFB	TSC2(+/+)	A	346.467
Neurite-Outgrowth	24hr	patient	hFB	TSC2(+/+)	A	342.666
Neurite-Outgrowth	24hr	patient	hFB	TSC2(+/+)	A	309.197
Neurite-Outgrowth	24hr	patient	hFB	TSC2(+/+)	A	287.057
Neurite-Outgrowth	24hr	patient	hFB	TSC2(+/+)	A	256.569
Neurite-Outgrowth	24hr	patient	hFB	TSC2(+/+)	A	460.596
Neurite-Outgrowth	24hr	patient	hFB	TSC2(+/+)	A	476.037
Neurite-Outgrowth	24hr	patient	hFB	TSC2(+/+)	A	321.758
Neurite-Outgrowth	24hr	patient	hFB	TSC2(+/+)	A	823.701
Neurite-Outgrowth	24hr	patient	hFB	TSC2(+/+)	A	309.632
Neurite-Outgrowth	24hr	patient	hFB	TSC2(+/+)	A	443.407
Neurite-Outgrowth	24hr	patient	hFB	TSC2(+/+)	A	419.609
Neurite-Outgrowth	24hr	patient	hFB	TSC2(+/+)	A	414.306
Neurite-Outgrowth	24hr	patient	hFB	TSC2(+/+)	A	595.385
Neurite-Outgrowth	24hr	patient	hFB	TSC2(+/+)	A	565.064
Neurite-Outgrowth	24hr	patient	hFB	TSC2(+/+)	A	450.428
Neurite-Outgrowth	24hr	patient	hFB	TSC2(+/+)	A	608.462
Neurite-Outgrowth	24hr	patient	hFB	TSC2(+/+)	A	617.471
Neurite-Outgrowth	24hr	patient	hFB	TSC2(+/+)	A	760.32
Neurite-Outgrowth	24hr	patient	hFB	TSC2(+/+)	A	358.531
Neurite-Outgrowth	24hr	patient	hFB	TSC2(+/+)	A	551.395
Neurite-Outgrowth	24hr	patient	hFB	TSC2(+/+)	A	472.411
Neurite-Outgrowth	24hr	patient	hFB	TSC2(+/+)	A	948.74
Neurite-Outgrowth	24hr	patient	hFB	TSC2(+/+)	A	539.485
Neurite-Outgrowth	24hr	patient	hFB	TSC2(+/+)	A	369.197
Neurite-Outgrowth	24hr	patient	hFB	TSC2(+/+)	A	438.797
Neurite-Outgrowth	24hr	patient	hFB	TSC2(+/+)	A	145.493
Neurite-Outgrowth	24hr	patient	hFB	TSC2(+/+)	A	587.203
Neurite-Outgrowth	24hr	patient	hFB	TSC2(+/+)	A	372.936
Neurite-Outgrowth	24hr	patient	hFB	TSC2(+/+)	A	378.135
Neurite-Outgrowth	24hr	patient	hFB	TSC2(+/+)	A	262.493
Neurite-Outgrowth	24hr	patient	hFB	TSC2(+/+)	A	361.307
Neurite-Outgrowth	24hr	patient	hFB	TSC2(+/+)	A	374.821
Neurite-Outgrowth	24hr	patient	hFB	TSC2(+/+)	A	225.979
Neurite-Outgrowth	24hr	patient	hFB	TSC2(+/+)	A	458.846
Neurite-Outgrowth	24hr	patient	hFB	TSC2(+/+)	A	365.2
Neurite-Outgrowth	24hr	patient	hFB	TSC2(+/+)	A	405.712
Neurite-Outgrowth	24hr	patient	hFB	TSC2(+/+)	A	329.13
Neurite-Outgrowth	24hr	patient	hFB	TSC2(+/+)	A	326.419
Neurite-Outgrowth	24hr	patient	hFB	TSC2(+/+)	A	533.012
Neurite-Outgrowth	24hr	patient	hFB	TSC2(+/+)	A	556.499
Neurite-Outgrowth	24hr	patient	hFB	TSC2(+/+)	A	406.903
Neurite-Outgrowth	24hr	patient	hFB	TSC2(+/+)	A	469.564
Neurite-Outgrowth	24hr	patient	hFB	TSC2(+/+)	A	296.521
Neurite-Outgrowth	24hr	patient	hFB	TSC2(+/+)	A	619.989
Neurite-Outgrowth	24hr	patient	hFB	TSC2(+/+)	A	631.63
Neurite-Outgrowth	24hr	patient	hFB	TSC2(+/+)	A	645.692
Neurite-Outgrowth	24hr	patient	hFB	TSC2(+/+)	A	279.135
Neurite-Outgrowth	24hr	patient	hFB	TSC2(+/+)	A	371.497
Neurite-Outgrowth	24hr	patient	hFB	TSC2(+/+)	A	290.236
Neurite-Outgrowth	24hr	patient	hFB	TSC2(+/+)	A	410.041
Neurite-Outgrowth	24hr	patient	hFB	TSC2(+/+)	A	319.522
Neurite-Outgrowth	24hr	patient	hFB	TSC2(+/+)	A	529.781
Neurite-Outgrowth	24hr	patient	hFB	TSC2(+/+)	A	544.85
Neurite-Outgrowth	24hr	patient	hFB	TSC2(+/+)	A	325.207
Neurite-Outgrowth	24hr	patient	hFB	TSC2(+/+)	A	232.535
Neurite-Outgrowth	24hr	patient	hFB	TSC2(+/+)	A	361.275
Neurite-Outgrowth	24hr	patient	hFB	TSC2(+/+)	A	590.34
Neurite-Outgrowth	24hr	patient	hFB	TSC2(+/+)	A	503.26
Neurite-Outgrowth	24hr	patient	hFB	TSC2(+/+)	A	267.09
Neurite-Outgrowth	24hr	patient	hFB	TSC2(+/+)	A	424.673
Neurite-Outgrowth	24hr	patient	hFB	TSC2(+/+)	A	418.976
Neurite-Outgrowth	24hr	patient	hFB	TSC2(+/+)	A	416.057
Neurite-Outgrowth	24hr	patient	hFB	TSC2(+/+)	A	314.003
Neurite-Outgrowth	24hr	patient	hFB	TSC2(+/+)	A	226.756
Neurite-Outgrowth	24hr	patient	hFB	TSC2(+/+)	A	310.358
Neurite-Outgrowth	24hr	patient	hFB	TSC2(+/+)	A	474.313
Neurite-Outgrowth	24hr	patient	hFB	TSC2(+/+)	A	448.335
Neurite-Outgrowth	24hr	patient	hFB	TSC2(+/+)	A	428.223
Neurite-Outgrowth	24hr	patient	hFB	TSC2(+/+)	A	408.3
Neurite-Outgrowth	24hr	patient	hFB	TSC2(+/+)	A	450.448
Neurite-Outgrowth	24hr	patient	hFB	TSC2(+/+)	A	601.95
Neurite-Outgrowth	24hr	patient	hFB	TSC2(+/+)	A	289.977
Neurite-Outgrowth	24hr	patient	hFB	TSC2(+/+)	A	375.846
Neurite-Outgrowth	24hr	patient	hFB	TSC2(+/+)	A	401.196
Neurite-Outgrowth	24hr	patient	hFB	TSC2(+/+)	A	338.867
Neurite-Outgrowth	24hr	patient	hFB	TSC2(+/+)	A	603.689
Neurite-Outgrowth	24hr	patient	hFB	TSC2(+/+)	A	373.019
Neurite-Outgrowth	24hr	patient	hFB	TSC2(+/+)	A	131.397
Neurite-Outgrowth	24hr	patient	hFB	TSC2(+/+)	A	1027.41
Neurite-Outgrowth	24hr	patient	hFB	TSC2(+/+)	A	276.805
Neurite-Outgrowth	24hr	patient	hFB	TSC2(+/+)	A	509.268
Neurite-Outgrowth	24hr	patient	hFB	TSC2(+/+)	A	581.155
Neurite-Outgrowth	24hr	patient	hFB	TSC2(+/+)	A	393.606
Neurite-Outgrowth	24hr	patient	hFB	TSC2(+/+)	A	541.701
Neurite-Outgrowth	24hr	patient	hFB	TSC2(+/+)	A	415.735
Neurite-Outgrowth	24hr	patient	hFB	TSC2(+/+)	A	311.144
Neurite-Outgrowth	24hr	patient	hFB	TSC2(+/+)	A	143.861
Neurite-Outgrowth	24hr	patient	hFB	TSC2(+/+)	A	251.247
Neurite-Outgrowth	24hr	patient	hFB	TSC2(+/+)	A	251.817
Neurite-Outgrowth	24hr	patient	hFB	TSC2(+/+)	A	319.604
Neurite-Outgrowth	24hr	patient	hFB	TSC2(+/+)	A	328.479
Neurite-Outgrowth	24hr	patient	hFB	TSC2(+/+)	A	382.887
Neurite-Outgrowth	24hr	patient	hFB	TSC2(+/+)	A	398.835
Neurite-Outgrowth	24hr	patient	hFB	TSC2(+/+)	A	651.988
Neurite-Outgrowth	24hr	patient	hFB	TSC2(+/+)	A	299.908
Neurite-Outgrowth	24hr	patient	hFB	TSC2(+/+)	A	407.161
Neurite-Outgrowth	24hr	patient	hFB	TSC2(+/+)	A	360.209
Neurite-Outgrowth	24hr	patient	hFB	TSC2(+/+)	A	413.747
Neurite-Outgrowth	24hr	patient	hFB	TSC2(+/+)	A	359.971
Neurite-Outgrowth	24hr	patient	hFB	TSC2(+/+)	A	186.802
Neurite-Outgrowth	24hr	patient	hFB	TSC2(+/+)	A	591.656
Neurite-Outgrowth	24hr	patient	hFB	TSC2(+/+)	A	554.863
Neurite-Outgrowth	24hr	patient	hFB	TSC2(+/+)	A	460.916
Neurite-Outgrowth	24hr	patient	hFB	TSC2(+/+)	A	262.202
Neurite-Outgrowth	24hr	patient	hFB	TSC2(+/+)	A	334.37
Neurite-Outgrowth	24hr	patient	hFB	TSC2(+/+)	A	296.367
Neurite-Outgrowth	24hr	patient	hFB	TSC2(+/+)	A	500.164
Neurite-Outgrowth	24hr	patient	hFB	TSC2(+/+)	A	656.898
Neurite-Outgrowth	24hr	patient	hFB	TSC2(+/+)	A	386.945
Neurite-Outgrowth	24hr	patient	hFB	TSC2(+/+)	A	475.341
Neurite-Outgrowth	24hr	patient	hFB	TSC2(+/+)	A	397.458
Neurite-Outgrowth	24hr	patient	hFB	TSC2(+/+)	A	300.084
Neurite-Outgrowth	24hr	patient	hFB	TSC2(+/+)	A	347.254
Neurite-Outgrowth	24hr	patient	hFB	TSC2(+/+)	A	456.455
Neurite-Outgrowth	24hr	patient	hFB	TSC2(+/+)	A	445.922
Neurite-Outgrowth	24hr	patient	hFB	TSC2(+/+)	B	584.52
Neurite-Outgrowth	24hr	patient	hFB	TSC2(+/+)	B	467.431
Neurite-Outgrowth	24hr	patient	hFB	TSC2(+/+)	B	455.066
Neurite-Outgrowth	24hr	patient	hFB	TSC2(+/+)	B	413.397
Neurite-Outgrowth	24hr	patient	hFB	TSC2(+/+)	B	346.643
Neurite-Outgrowth	24hr	patient	hFB	TSC2(+/+)	B	390.945
Neurite-Outgrowth	24hr	patient	hFB	TSC2(+/+)	B	111.113
Neurite-Outgrowth	24hr	patient	hFB	TSC2(+/+)	B	395.792
Neurite-Outgrowth	24hr	patient	hFB	TSC2(+/+)	B	287.284
Neurite-Outgrowth	24hr	patient	hFB	TSC2(+/+)	B	341.558
Neurite-Outgrowth	24hr	patient	hFB	TSC2(+/+)	B	546.973
Neurite-Outgrowth	24hr	patient	hFB	TSC2(+/+)	B	441.969
Neurite-Outgrowth	24hr	patient	hFB	TSC2(+/+)	B	289.935
Neurite-Outgrowth	24hr	patient	hFB	TSC2(+/+)	B	399.455
Neurite-Outgrowth	24hr	patient	hFB	TSC2(+/+)	B	438.321
Neurite-Outgrowth	24hr	patient	hFB	TSC2(+/+)	B	458.194
Neurite-Outgrowth	24hr	patient	hFB	TSC2(+/+)	B	330.095
Neurite-Outgrowth	24hr	patient	hFB	TSC2(+/+)	B	524.665
Neurite-Outgrowth	24hr	patient	hFB	TSC2(+/+)	B	384.615
Neurite-Outgrowth	24hr	patient	hFB	TSC2(+/+)	B	529.864
Neurite-Outgrowth	24hr	patient	hFB	TSC2(+/+)	B	323.758
Neurite-Outgrowth	24hr	patient	hFB	TSC2(+/+)	B	352.058
Neurite-Outgrowth	24hr	patient	hFB	TSC2(+/+)	B	343.485
Neurite-Outgrowth	24hr	patient	hFB	TSC2(+/+)	B	296.272
Neurite-Outgrowth	24hr	patient	hFB	TSC2(+/+)	B	406.488
Neurite-Outgrowth	24hr	patient	hFB	TSC2(+/+)	B	469.989
Neurite-Outgrowth	24hr	patient	hFB	TSC2(+/+)	B	469.793
Neurite-Outgrowth	24hr	patient	hFB	TSC2(+/+)	B	555.712
Neurite-Outgrowth	24hr	patient	hFB	TSC2(+/+)	B	415.549
Neurite-Outgrowth	24hr	patient	hFB	TSC2(+/+)	B	303.47
Neurite-Outgrowth	24hr	patient	hFB	TSC2(+/+)	B	366.692
Neurite-Outgrowth	24hr	patient	hFB	TSC2(+/+)	B	372.16
Neurite-Outgrowth	24hr	patient	hFB	TSC2(+/+)	B	331.266
Neurite-Outgrowth	24hr	patient	hFB	TSC2(+/+)	B	322.846
Neurite-Outgrowth	24hr	patient	hFB	TSC2(+/+)	B	313.37
Neurite-Outgrowth	24hr	patient	hFB	TSC2(+/+)	B	623.469
Neurite-Outgrowth	24hr	patient	hFB	TSC2(+/+)	B	388.811
Neurite-Outgrowth	24hr	patient	hFB	TSC2(+/+)	B	170.899
Neurite-Outgrowth	24hr	patient	hFB	TSC2(+/+)	B	499.491
Neurite-Outgrowth	24hr	patient	hFB	TSC2(+/+)	B	138.184
Neurite-Outgrowth	24hr	patient	hFB	TSC2(+/+)	B	743.81
Neurite-Outgrowth	24hr	patient	hFB	TSC2(+/+)	B	521.766
Neurite-Outgrowth	24hr	patient	hFB	TSC2(+/+)	B	643.34
Neurite-Outgrowth	24hr	patient	hFB	TSC2(+/+)	B	297.878
Neurite-Outgrowth	24hr	patient	hFB	TSC2(+/+)	B	406.157
Neurite-Outgrowth	24hr	patient	hFB	TSC2(+/+)	B	109.786
Neurite-Outgrowth	24hr	patient	hFB	TSC2(+/+)	B	486.723
Neurite-Outgrowth	24hr	patient	hFB	TSC2(+/+)	B	441.407
Neurite-Outgrowth	24hr	patient	hFB	TSC2(+/+)	B	366.371
Neurite-Outgrowth	24hr	patient	hFB	TSC2(+/+)	B	274.618
Neurite-Outgrowth	24hr	patient	hFB	TSC2(+/+)	B	470.66
Neurite-Outgrowth	24hr	patient	hFB	TSC2(+/+)	B	320.371
Neurite-Outgrowth	24hr	patient	hFB	TSC2(+/+)	B	419.878
Neurite-Outgrowth	24hr	patient	hFB	TSC2(+/+)	B	382.557
Neurite-Outgrowth	24hr	patient	hFB	TSC2(+/+)	B	238.655
Neurite-Outgrowth	24hr	patient	hFB	TSC2(+/+)	B	569.745
Neurite-Outgrowth	24hr	patient	hFB	TSC2(+/+)	B	349.903
Neurite-Outgrowth	24hr	patient	hFB	TSC2(+/+)	B	436.839
Neurite-Outgrowth	24hr	patient	hFB	TSC2(+/+)	B	336.505
Neurite-Outgrowth	24hr	patient	hFB	TSC2(+/+)	B	430.947
Neurite-Outgrowth	24hr	patient	hFB	TSC2(+/+)	B	381.914
Neurite-Outgrowth	24hr	patient	hFB	TSC2(+/+)	B	461.735
Neurite-Outgrowth	24hr	patient	hFB	TSC2(+/+)	B	624.494
Neurite-Outgrowth	24hr	patient	hFB	TSC2(+/+)	B	519.095
Neurite-Outgrowth	24hr	patient	hFB	TSC2(+/+)	B	586.985
Neurite-Outgrowth	24hr	patient	hFB	TSC2(+/+)	B	451.421
Neurite-Outgrowth	24hr	patient	hFB	TSC2(+/+)	B	350.93
Neurite-Outgrowth	24hr	patient	hFB	TSC2(+/+)	B	390.809
Neurite-Outgrowth	24hr	patient	hFB	TSC2(+/+)	B	278.203
Neurite-Outgrowth	24hr	patient	hFB	TSC2(+/+)	B	442.058
Neurite-Outgrowth	24hr	patient	hFB	TSC2(+/+)	B	468.527
Neurite-Outgrowth	24hr	patient	hFB	TSC2(+/+)	B	366.359
Neurite-Outgrowth	24hr	patient	hFB	TSC2(+/+)	B	122.225
Neurite-Outgrowth	24hr	patient	hFB	TSC2(+/+)	B	292.131
Neurite-Outgrowth	24hr	patient	hFB	TSC2(+/+)	B	345.121
Neurite-Outgrowth	24hr	patient	hFB	TSC2(+/+)	B	320.257
Neurite-Outgrowth	24hr	patient	hFB	TSC2(+/+)	B	425.914
Neurite-Outgrowth	24hr	patient	hFB	TSC2(+/+)	B	414.959
Neurite-Outgrowth	24hr	patient	hFB	TSC2(+/+)	B	435.452
Neurite-Outgrowth	24hr	patient	hFB	TSC2(+/+)	B	724.819
Neurite-Outgrowth	24hr	patient	hFB	TSC2(+/+)	B	512.962
Neurite-Outgrowth	24hr	patient	hFB	TSC2(+/+)	B	255.068
Neurite-Outgrowth	24hr	patient	hFB	TSC2(+/+)	B	525.795
Neurite-Outgrowth	24hr	patient	hFB	TSC2(+/+)	B	489.385
Neurite-Outgrowth	24hr	patient	hFB	TSC2(+/+)	B	578.05
Neurite-Outgrowth	24hr	patient	hFB	TSC2(+/+)	B	330.333
Neurite-Outgrowth	24hr	patient	hFB	TSC2(+/+)	B	306.845
Neurite-Outgrowth	24hr	patient	hFB	TSC2(+/+)	B	798.094
Neurite-Outgrowth	24hr	patient	hFB	TSC2(+/+)	B	575.555
Neurite-Outgrowth	24hr	patient	hFB	TSC2(+/+)	B	406.353
Neurite-Outgrowth	24hr	patient	hFB	TSC2(+/+)	B	369.921
Neurite-Outgrowth	24hr	patient	hFB	TSC2(+/+)	B	592.558
Neurite-Outgrowth	24hr	patient	hFB	TSC2(+/+)	B	578.66
Neurite-Outgrowth	24hr	patient	hFB	TSC2(+/+)	B	600.013
Neurite-Outgrowth	24hr	patient	hFB	TSC2(+/+)	B	313.878
Neurite-Outgrowth	24hr	patient	hFB	TSC2(+/+)	B	268.954
Neurite-Outgrowth	24hr	patient	hFB	TSC2(+/+)	B	458.36
Neurite-Outgrowth	24hr	patient	hFB	TSC2(+/+)	B	521.62
Neurite-Outgrowth	24hr	patient	hFB	TSC2(+/+)	B	289.551
Neurite-Outgrowth	24hr	patient	hFB	TSC2(+/+)	B	524.54
Neurite-Outgrowth	24hr	patient	hFB	TSC2(+/+)	B	638.548
Neurite-Outgrowth	24hr	patient	hFB	TSC2(+/+)	B	258.682
Neurite-Outgrowth	24hr	patient	hFB	TSC2(+/+)	B	473.356
Neurite-Outgrowth	24hr	patient	hFB	TSC2(+/+)	B	476.087
Neurite-Outgrowth	24hr	patient	hFB	TSC2(+/+)	B	559.131
Neurite-Outgrowth	24hr	patient	hFB	TSC2(+/+)	B	326.635
Neurite-Outgrowth	24hr	patient	hFB	TSC2(+/+)	B	313.403
Neurite-Outgrowth	24hr	patient	hFB	TSC2(+/+)	B	430.794
Neurite-Outgrowth	24hr	patient	hFB	TSC2(+/+)	B	305.282
Neurite-Outgrowth	24hr	patient	hFB	TSC2(+/+)	B	370.004
Neurite-Outgrowth	24hr	patient	hFB	TSC2(+/+)	B	283.753
Neurite-Outgrowth	24hr	patient	hFB	TSC2(+/+)	B	147.439
Neurite-Outgrowth	24hr	patient	hFB	TSC2(+/+)	B	267.286
Neurite-Outgrowth	24hr	patient	hFB	TSC2(+/+)	B	424.474
Neurite-Outgrowth	24hr	patient	hFB	TSC2(+/+)	B	115.643
Neurite-Outgrowth	24hr	patient	hFB	TSC2(+/+)	B	428.648
Neurite-Outgrowth	24hr	patient	hFB	TSC2(+/+)	B	310.398
Neurite-Outgrowth	24hr	patient	hFB	TSC2(+/+)	B	403.237
Neurite-Outgrowth	24hr	patient	hFB	TSC2(+/+)	B	350.069
Neurite-Outgrowth	24hr	patient	hFB	TSC2(+/+)	B	280.967
Neurite-Outgrowth	24hr	patient	hFB	TSC2(+/+)	B	525.63
Neurite-Outgrowth	24hr	patient	hFB	TSC2(+/+)	B	455.086
Neurite-Outgrowth	24hr	patient	hFB	TSC2(+/+)	B	688.399
Neurite-Outgrowth	24hr	patient	hFB	TSC2(+/+)	B	134.225
Neurite-Outgrowth	24hr	patient	hFB	TSC2(+/+)	B	310.202
Neurite-Outgrowth	24hr	patient	hFB	TSC2(+/+)	B	407.285
Neurite-Outgrowth	24hr	patient	hFB	TSC2(+/+)	B	364.848
Neurite-Outgrowth	24hr	patient	hFB	TSC2(+/+)	B	480.872
Neurite-Outgrowth	24hr	patient	hFB	TSC2(+/+)	B	302.777
Neurite-Outgrowth	24hr	patient	hFB	TSC2(+/+)	B	791.082
Neurite-Outgrowth	24hr	patient	hFB	TSC2(+/+)	B	551.102
Neurite-Outgrowth	24hr	patient	hFB	TSC2(+/+)	B	678.881
Neurite-Outgrowth	24hr	patient	hFB	TSC2(+/+)	B	206.853
Neurite-Outgrowth	24hr	patient	hFB	TSC2(+/+)	B	119.234
Neurite-Outgrowth	24hr	patient	hFB	TSC2(+/+)	B	314.644
Neurite-Outgrowth	24hr	patient	hFB	TSC2(+/+)	B	500.164
Neurite-Outgrowth	24hr	patient	hFB	TSC2(+/+)	B	399.56
Neurite-Outgrowth	24hr	patient	hFB	TSC2(+/+)	B	355.423
Neurite-Outgrowth	24hr	patient	hFB	TSC2(+/+)	B	358.491
Neurite-Outgrowth	24hr	patient	hFB	TSC2(+/+)	B	429.241
Neurite-Outgrowth	24hr	patient	hFB	TSC2(+/-)	A	885.32
Neurite-Outgrowth	24hr	patient	hFB	TSC2(+/-)	A	749.49
Neurite-Outgrowth	24hr	patient	hFB	TSC2(+/-)	A	896.358
Neurite-Outgrowth	24hr	patient	hFB	TSC2(+/-)	A	683.031
Neurite-Outgrowth	24hr	patient	hFB	TSC2(+/-)	A	901.673
Neurite-Outgrowth	24hr	patient	hFB	TSC2(+/-)	A	749.112
Neurite-Outgrowth	24hr	patient	hFB	TSC2(+/-)	A	819.859
Neurite-Outgrowth	24hr	patient	hFB	TSC2(+/-)	A	731.755
Neurite-Outgrowth	24hr	patient	hFB	TSC2(+/-)	A	779.685
Neurite-Outgrowth	24hr	patient	hFB	TSC2(+/-)	A	802.634
Neurite-Outgrowth	24hr	patient	hFB	TSC2(+/-)	A	785.558
Neurite-Outgrowth	24hr	patient	hFB	TSC2(+/-)	A	855.605
Neurite-Outgrowth	24hr	patient	hFB	TSC2(+/-)	A	680.157
Neurite-Outgrowth	24hr	patient	hFB	TSC2(+/-)	A	781.319
Neurite-Outgrowth	24hr	patient	hFB	TSC2(+/-)	A	804.54
Neurite-Outgrowth	24hr	patient	hFB	TSC2(+/-)	A	738.309
Neurite-Outgrowth	24hr	patient	hFB	TSC2(+/-)	A	680.749
Neurite-Outgrowth	24hr	patient	hFB	TSC2(+/-)	A	693.734
Neurite-Outgrowth	24hr	patient	hFB	TSC2(+/-)	A	802.048
Neurite-Outgrowth	24hr	patient	hFB	TSC2(+/-)	A	867.584
Neurite-Outgrowth	24hr	patient	hFB	TSC2(+/-)	A	851.141
Neurite-Outgrowth	24hr	patient	hFB	TSC2(+/-)	A	681.345
Neurite-Outgrowth	24hr	patient	hFB	TSC2(+/-)	A	606.337
Neurite-Outgrowth	24hr	patient	hFB	TSC2(+/-)	A	808.657
Neurite-Outgrowth	24hr	patient	hFB	TSC2(+/-)	A	748.75
Neurite-Outgrowth	24hr	patient	hFB	TSC2(+/-)	A	746.69
Neurite-Outgrowth	24hr	patient	hFB	TSC2(+/-)	A	647.368
Neurite-Outgrowth	24hr	patient	hFB	TSC2(+/-)	A	719.556
Neurite-Outgrowth	24hr	patient	hFB	TSC2(+/-)	A	777.827
Neurite-Outgrowth	24hr	patient	hFB	TSC2(+/-)	A	612.436
Neurite-Outgrowth	24hr	patient	hFB	TSC2(+/-)	A	831.852
Neurite-Outgrowth	24hr	patient	hFB	TSC2(+/-)	A	812.687
Neurite-Outgrowth	24hr	patient	hFB	TSC2(+/-)	A	712.877
Neurite-Outgrowth	24hr	patient	hFB	TSC2(+/-)	A	720.093
Neurite-Outgrowth	24hr	patient	hFB	TSC2(+/-)	A	810.788
Neurite-Outgrowth	24hr	patient	hFB	TSC2(+/-)	A	876.695
Neurite-Outgrowth	24hr	patient	hFB	TSC2(+/-)	A	647.027
Neurite-Outgrowth	24hr	patient	hFB	TSC2(+/-)	A	777.101
Neurite-Outgrowth	24hr	patient	hFB	TSC2(+/-)	A	619.517
Neurite-Outgrowth	24hr	patient	hFB	TSC2(+/-)	A	477.349
Neurite-Outgrowth	24hr	patient	hFB	TSC2(+/-)	A	772.184
Neurite-Outgrowth	24hr	patient	hFB	TSC2(+/-)	A	742.264
Neurite-Outgrowth	24hr	patient	hFB	TSC2(+/-)	A	787.313
Neurite-Outgrowth	24hr	patient	hFB	TSC2(+/-)	A	704.089
Neurite-Outgrowth	24hr	patient	hFB	TSC2(+/-)	A	844.189
Neurite-Outgrowth	24hr	patient	hFB	TSC2(+/-)	A	872.288
Neurite-Outgrowth	24hr	patient	hFB	TSC2(+/-)	A	804.822
Neurite-Outgrowth	24hr	patient	hFB	TSC2(+/-)	A	513.768
Neurite-Outgrowth	24hr	patient	hFB	TSC2(+/-)	A	862.088
Neurite-Outgrowth	24hr	patient	hFB	TSC2(+/-)	A	773.269
Neurite-Outgrowth	24hr	patient	hFB	TSC2(+/-)	A	755.697
Neurite-Outgrowth	24hr	patient	hFB	TSC2(+/-)	A	823.073
Neurite-Outgrowth	24hr	patient	hFB	TSC2(+/-)	A	624.463
Neurite-Outgrowth	24hr	patient	hFB	TSC2(+/-)	A	872.075
Neurite-Outgrowth	24hr	patient	hFB	TSC2(+/-)	A	855.28
Neurite-Outgrowth	24hr	patient	hFB	TSC2(+/-)	A	601.111
Neurite-Outgrowth	24hr	patient	hFB	TSC2(+/-)	A	626.668
Neurite-Outgrowth	24hr	patient	hFB	TSC2(+/-)	A	769.824
Neurite-Outgrowth	24hr	patient	hFB	TSC2(+/-)	A	762.061
Neurite-Outgrowth	24hr	patient	hFB	TSC2(+/-)	A	592.774
Neurite-Outgrowth	24hr	patient	hFB	TSC2(+/-)	B	477.837
Neurite-Outgrowth	24hr	patient	hFB	TSC2(+/-)	B	827.126
Neurite-Outgrowth	24hr	patient	hFB	TSC2(+/-)	B	934.932
Neurite-Outgrowth	24hr	patient	hFB	TSC2(+/-)	B	768.688
Neurite-Outgrowth	24hr	patient	hFB	TSC2(+/-)	B	947.573
Neurite-Outgrowth	24hr	patient	hFB	TSC2(+/-)	B	797.34
Neurite-Outgrowth	24hr	patient	hFB	TSC2(+/-)	B	494.903
Neurite-Outgrowth	24hr	patient	hFB	TSC2(+/-)	B	514.984
Neurite-Outgrowth	24hr	patient	hFB	TSC2(+/-)	B	666.693
Neurite-Outgrowth	24hr	patient	hFB	TSC2(+/-)	B	850.061
Neurite-Outgrowth	24hr	patient	hFB	TSC2(+/-)	B	769.298
Neurite-Outgrowth	24hr	patient	hFB	TSC2(+/-)	B	634.04
Neurite-Outgrowth	24hr	patient	hFB	TSC2(+/-)	B	790.067
Neurite-Outgrowth	24hr	patient	hFB	TSC2(+/-)	B	913.954
Neurite-Outgrowth	24hr	patient	hFB	TSC2(+/-)	B	764.105
Neurite-Outgrowth	24hr	patient	hFB	TSC2(+/-)	B	633.296
Neurite-Outgrowth	24hr	patient	hFB	TSC2(+/-)	B	507.767
Neurite-Outgrowth	24hr	patient	hFB	TSC2(+/-)	B	883.425
Neurite-Outgrowth	24hr	patient	hFB	TSC2(+/-)	B	813.271
Neurite-Outgrowth	24hr	patient	hFB	TSC2(+/-)	B	663.858
Neurite-Outgrowth	24hr	patient	hFB	TSC2(+/-)	B	788.221
Neurite-Outgrowth	24hr	patient	hFB	TSC2(+/-)	B	499.636
Neurite-Outgrowth	24hr	patient	hFB	TSC2(+/-)	B	907.345
Neurite-Outgrowth	24hr	patient	hFB	TSC2(+/-)	B	821.645
Neurite-Outgrowth	24hr	patient	hFB	TSC2(+/-)	B	662.151
Neurite-Outgrowth	24hr	patient	hFB	TSC2(+/-)	B	784.983
Neurite-Outgrowth	24hr	patient	hFB	TSC2(+/-)	B	847.538
Neurite-Outgrowth	24hr	patient	hFB	TSC2(+/-)	B	731.995
Neurite-Outgrowth	24hr	patient	hFB	TSC2(+/-)	B	548.036
Neurite-Outgrowth	24hr	patient	hFB	TSC2(+/-)	B	647.183
Neurite-Outgrowth	24hr	patient	hFB	TSC2(+/-)	B	484.661
Neurite-Outgrowth	24hr	patient	hFB	TSC2(+/-)	B	789.593
Neurite-Outgrowth	24hr	patient	hFB	TSC2(+/-)	B	826.498
Neurite-Outgrowth	24hr	patient	hFB	TSC2(+/-)	B	803.847
Neurite-Outgrowth	24hr	patient	hFB	TSC2(+/-)	B	796.853
Neurite-Outgrowth	24hr	patient	hFB	TSC2(+/-)	B	739.836
Neurite-Outgrowth	24hr	patient	hFB	TSC2(+/-)	B	574.566
Neurite-Outgrowth	24hr	patient	hFB	TSC2(+/-)	B	613.463
Neurite-Outgrowth	24hr	patient	hFB	TSC2(+/-)	B	665.809
Neurite-Outgrowth	24hr	patient	hFB	TSC2(+/-)	B	765.586
Neurite-Outgrowth	24hr	patient	hFB	TSC2(+/-)	B	803.079
Neurite-Outgrowth	24hr	patient	hFB	TSC2(+/-)	B	765.08
Neurite-Outgrowth	24hr	patient	hFB	TSC2(+/-)	B	781.575
Neurite-Outgrowth	24hr	patient	hFB	TSC2(+/-)	B	629.441
Neurite-Outgrowth	24hr	patient	hFB	TSC2(+/-)	B	504.174
Neurite-Outgrowth	24hr	patient	hFB	TSC2(+/-)	B	613.547
Neurite-Outgrowth	24hr	patient	hFB	TSC2(+/-)	B	723.68
Neurite-Outgrowth	24hr	patient	hFB	TSC2(+/-)	B	529.209
Neurite-Outgrowth	24hr	patient	hFB	TSC2(+/-)	B	795.191
Neurite-Outgrowth	24hr	patient	hFB	TSC2(+/-)	B	813.005
Neurite-Outgrowth	24hr	patient	hFB	TSC2(+/-)	B	709.878
Neurite-Outgrowth	24hr	patient	hFB	TSC2(+/-)	B	795.942
Neurite-Outgrowth	24hr	patient	hFB	TSC2(+/-)	B	796.358
Neurite-Outgrowth	24hr	patient	hFB	TSC2(+/-)	B	789.445
Neurite-Outgrowth	24hr	patient	hFB	TSC2(+/-)	B	810.926
Neurite-Outgrowth	24hr	patient	hFB	TSC2(+/-)	B	832.421
Neurite-Outgrowth	24hr	patient	hFB	TSC2(+/-)	B	805.308
Neurite-Outgrowth	24hr	patient	hFB	TSC2(+/-)	B	841.356
Neurite-Outgrowth	24hr	patient	hFB	TSC2(+/-)	B	765.402
Neurite-Outgrowth	24hr	patient	hFB	TSC2(+/-)	B	694.976
Neurite-Outgrowth	24hr	patient	hFB	TSC2(+/-)	B	775.803
Neurite-Outgrowth	24hr	patient	hFB	TSC2(+/-)	B	864.835
Neurite-Outgrowth	24hr	patient	hFB	TSC2(+/-)	B	976.067
Neurite-Outgrowth	24hr	patient	hFB	TSC2(+/-)	B	618.446
Neurite-Outgrowth	24hr	patient	hFB	TSC2(+/-)	B	518.146
Neurite-Outgrowth	24hr	patient	hFB	TSC2(+/-)	B	678.963
Neurite-Outgrowth	24hr	patient	hFB	TSC2(+/-)	B	837.683
Neurite-Outgrowth	24hr	patient	hFB	TSC2(+/-)	B	730.422
Neurite-Outgrowth	24hr	patient	hFB	TSC2(+/-)	B	944.697
Neurite-Outgrowth	24hr	patient	hFB	TSC2(+/-)	B	744.309
Neurite-Outgrowth	24hr	patient	hFB	TSC2(+/-)	B	773.511
Neurite-Outgrowth	24hr	patient	hFB	TSC2(+/-)	B	850.356
Neurite-Outgrowth	24hr	patient	hFB	TSC2(+/-)	B	611.034
Neurite-Outgrowth	24hr	patient	hFB	TSC2(+/-)	B	767.969
Neurite-Outgrowth	24hr	patient	hFB	TSC2(+/-)	B	849.023
Neurite-Outgrowth	24hr	patient	hFB	TSC2(+/-)	B	774.619
Neurite-Outgrowth	24hr	patient	hFB	TSC2(+/-)	B	662.936
Neurite-Outgrowth	24hr	patient	hFB	TSC2(+/-)	B	613.03
Neurite-Outgrowth	24hr	patient	hFB	TSC2(+/-)	B	674.17
Neurite-Outgrowth	24hr	patient	hFB	TSC2(+/-)	B	937.053
Neurite-Outgrowth	24hr	patient	hFB	TSC2(+/-)	B	935.586
Neurite-Outgrowth	24hr	patient	hFB	TSC2(+/-)	B	625.665
Neurite-Outgrowth	24hr	patient	hFB	TSC2(+/-)	B	696.861
Neurite-Outgrowth	24hr	patient	hFB	TSC2(+/-)	B	530.101
Neurite-Outgrowth	24hr	patient	hFB	TSC2(+/-)	B	924.749
Neurite-Outgrowth	24hr	patient	hFB	TSC2(+/-)	B	830.807
Neurite-Outgrowth	24hr	patient	hFB	TSC2(+/-)	B	853.243
Neurite-Outgrowth	24hr	patient	hFB	TSC2(+/-)	B	798.834
Neurite-Outgrowth	24hr	patient	hFB	TSC2(+/-)	B	488.618
Neurite-Outgrowth	24hr	patient	hFB	TSC2(+/-)	B	710.688
Neurite-Outgrowth	24hr	patient	hFB	TSC2(+/-)	B	805.838
Neurite-Outgrowth	24hr	patient	hFB	TSC2(+/-)	B	845.004
Neurite-Outgrowth	24hr	patient	hFB	TSC2(+/-)	B	736.915
Neurite-Outgrowth	24hr	patient	hFB	TSC2(+/-)	B	773.264
Neurite-Outgrowth	24hr	patient	hFB	TSC2(+/-)	B	547.678
Neurite-Outgrowth	24hr	patient	hFB	TSC2(+/-)	B	740.776
Neurite-Outgrowth	24hr	patient	hFB	TSC2(+/-)	B	726.417
Neurite-Outgrowth	24hr	patient	hFB	TSC2(+/-)	B	871.998
Neurite-Outgrowth	24hr	patient	hFB	TSC2(+/-)	B	804.979
Neurite-Outgrowth	24hr	patient	hFB	TSC2(+/-)	B	811.047
Neurite-Outgrowth	24hr	patient	hFB	TSC2(+/-)	B	828.111
Neurite-Outgrowth	24hr	patient	hFB	TSC2(+/-)	B	821.144
Neurite-Outgrowth	24hr	patient	hFB	TSC2(+/-)	B	840.051
Neurite-Outgrowth	24hr	patient	hFB	TSC2(+/-)	B	548.508
Neurite-Outgrowth	24hr	patient	hFB	TSC2(+/-)	B	713.212
Neurite-Outgrowth	24hr	patient	hFB	TSC2(+/-)	B	837.052
Neurite-Outgrowth	24hr	patient	hFB	TSC2(+/-)	B	811.264
Neurite-Outgrowth	24hr	patient	hFB	TSC2(+/-)	B	682.58
Neurite-Outgrowth	24hr	patient	hFB	TSC2(+/-)	B	497.592
Neurite-Outgrowth	24hr	patient	hFB	TSC2(+/-)	B	531.104
Neurite-Outgrowth	24hr	patient	hFB	TSC2(+/-)	B	533.509
Neurite-Outgrowth	24hr	patient	hFB	TSC2(+/-)	B	829.367
Neurite-Outgrowth	24hr	patient	hFB	TSC2(+/-)	B	799.545
Neurite-Outgrowth	24hr	patient	hFB	TSC2(+/-)	B	624.258
Neurite-Outgrowth	24hr	patient	hFB	TSC2(+/-)	B	497.589
Neurite-Outgrowth	24hr	patient	hFB	TSC2(+/-)	B	819.795
Neurite-Outgrowth	24hr	patient	hFB	TSC2(+/-)	B	682.444
Neurite-Outgrowth	24hr	patient	hFB	TSC2(+/-)	B	746.846
Neurite-Outgrowth	24hr	patient	hFB	TSC2(+/-)	B	683.906
Neurite-Outgrowth	24hr	patient	hFB	TSC2(+/-)	B	684.975
Neurite-Outgrowth	24hr	patient	hFB	TSC2(-/-)	A	250.739
Neurite-Outgrowth	24hr	patient	hFB	TSC2(-/-)	A	291.041
Neurite-Outgrowth	24hr	patient	hFB	TSC2(-/-)	A	458.158
Neurite-Outgrowth	24hr	patient	hFB	TSC2(-/-)	A	522.045
Neurite-Outgrowth	24hr	patient	hFB	TSC2(-/-)	A	892.746
Neurite-Outgrowth	24hr	patient	hFB	TSC2(-/-)	A	527.957
Neurite-Outgrowth	24hr	patient	hFB	TSC2(-/-)	A	429.518
Neurite-Outgrowth	24hr	patient	hFB	TSC2(-/-)	A	541.732
Neurite-Outgrowth	24hr	patient	hFB	TSC2(-/-)	A	956.041
Neurite-Outgrowth	24hr	patient	hFB	TSC2(-/-)	A	1019.6
Neurite-Outgrowth	24hr	patient	hFB	TSC2(-/-)	A	1104.07
Neurite-Outgrowth	24hr	patient	hFB	TSC2(-/-)	A	1045.38
Neurite-Outgrowth	24hr	patient	hFB	TSC2(-/-)	A	1158.57
Neurite-Outgrowth	24hr	patient	hFB	TSC2(-/-)	A	1176.03
Neurite-Outgrowth	24hr	patient	hFB	TSC2(-/-)	A	478.241
Neurite-Outgrowth	24hr	patient	hFB	TSC2(-/-)	A	1157.57
Neurite-Outgrowth	24hr	patient	hFB	TSC2(-/-)	A	287.066
Neurite-Outgrowth	24hr	patient	hFB	TSC2(-/-)	A	582.067
Neurite-Outgrowth	24hr	patient	hFB	TSC2(-/-)	A	410.454
Neurite-Outgrowth	24hr	patient	hFB	TSC2(-/-)	A	716.106
Neurite-Outgrowth	24hr	patient	hFB	TSC2(-/-)	A	376.952
Neurite-Outgrowth	24hr	patient	hFB	TSC2(-/-)	A	666.123
Neurite-Outgrowth	24hr	patient	hFB	TSC2(-/-)	A	384.284
Neurite-Outgrowth	24hr	patient	hFB	TSC2(-/-)	A	1028.15
Neurite-Outgrowth	24hr	patient	hFB	TSC2(-/-)	A	498.248
Neurite-Outgrowth	24hr	patient	hFB	TSC2(-/-)	A	442.163
Neurite-Outgrowth	24hr	patient	hFB	TSC2(-/-)	A	509.565
Neurite-Outgrowth	24hr	patient	hFB	TSC2(-/-)	A	1171.51
Neurite-Outgrowth	24hr	patient	hFB	TSC2(-/-)	A	652.535
Neurite-Outgrowth	24hr	patient	hFB	TSC2(-/-)	A	1204.09
Neurite-Outgrowth	24hr	patient	hFB	TSC2(-/-)	A	677.907
Neurite-Outgrowth	24hr	patient	hFB	TSC2(-/-)	A	645.113
Neurite-Outgrowth	24hr	patient	hFB	TSC2(-/-)	A	937.12
Neurite-Outgrowth	24hr	patient	hFB	TSC2(-/-)	A	476.783
Neurite-Outgrowth	24hr	patient	hFB	TSC2(-/-)	A	373.733
Neurite-Outgrowth	24hr	patient	hFB	TSC2(-/-)	A	453.109
Neurite-Outgrowth	24hr	patient	hFB	TSC2(-/-)	A	401.33
Neurite-Outgrowth	24hr	patient	hFB	TSC2(-/-)	A	550.117
Neurite-Outgrowth	24hr	patient	hFB	TSC2(-/-)	A	1110.16
Neurite-Outgrowth	24hr	patient	hFB	TSC2(-/-)	A	989.987
Neurite-Outgrowth	24hr	patient	hFB	TSC2(-/-)	A	518.596
Neurite-Outgrowth	24hr	patient	hFB	TSC2(-/-)	A	636.487
Neurite-Outgrowth	24hr	patient	hFB	TSC2(-/-)	A	429.847
Neurite-Outgrowth	24hr	patient	hFB	TSC2(-/-)	A	1209.61
Neurite-Outgrowth	24hr	patient	hFB	TSC2(-/-)	A	403.308
Neurite-Outgrowth	24hr	patient	hFB	TSC2(-/-)	A	512.933
Neurite-Outgrowth	24hr	patient	hFB	TSC2(-/-)	A	825.205
Neurite-Outgrowth	24hr	patient	hFB	TSC2(-/-)	A	667.667
Neurite-Outgrowth	24hr	patient	hFB	TSC2(-/-)	A	616.541
Neurite-Outgrowth	24hr	patient	hFB	TSC2(-/-)	A	368.441
Neurite-Outgrowth	24hr	patient	hFB	TSC2(-/-)	A	296.056
Neurite-Outgrowth	24hr	patient	hFB	TSC2(-/-)	A	898.94
Neurite-Outgrowth	24hr	patient	hFB	TSC2(-/-)	A	335.397
Neurite-Outgrowth	24hr	patient	hFB	TSC2(-/-)	A	690.87
Neurite-Outgrowth	24hr	patient	hFB	TSC2(-/-)	A	1378.01
Neurite-Outgrowth	24hr	patient	hFB	TSC2(-/-)	A	734.211
Neurite-Outgrowth	24hr	patient	hFB	TSC2(-/-)	A	659.29
Neurite-Outgrowth	24hr	patient	hFB	TSC2(-/-)	A	282.957
Neurite-Outgrowth	24hr	patient	hFB	TSC2(-/-)	A	595.767
Neurite-Outgrowth	24hr	patient	hFB	TSC2(-/-)	A	488.777
Neurite-Outgrowth	24hr	patient	hFB	TSC2(-/-)	A	326.469
Neurite-Outgrowth	24hr	patient	hFB	TSC2(-/-)	A	590.131
Neurite-Outgrowth	24hr	patient	hFB	TSC2(-/-)	A	1175.66
Neurite-Outgrowth	24hr	patient	hFB	TSC2(-/-)	A	375.834
Neurite-Outgrowth	24hr	patient	hFB	TSC2(-/-)	A	1134.55
Neurite-Outgrowth	24hr	patient	hFB	TSC2(-/-)	A	284.633
Neurite-Outgrowth	24hr	patient	hFB	TSC2(-/-)	A	629.092
Neurite-Outgrowth	24hr	patient	hFB	TSC2(-/-)	A	523.256
Neurite-Outgrowth	24hr	patient	hFB	TSC2(-/-)	A	795.706
Neurite-Outgrowth	24hr	patient	hFB	TSC2(-/-)	A	994.458
Neurite-Outgrowth	24hr	patient	hFB	TSC2(-/-)	A	771.678
Neurite-Outgrowth	24hr	patient	hFB	TSC2(-/-)	A	1328.93
Neurite-Outgrowth	24hr	patient	hFB	TSC2(-/-)	A	872.534
Neurite-Outgrowth	24hr	patient	hFB	TSC2(-/-)	A	572.683
Neurite-Outgrowth	24hr	patient	hFB	TSC2(-/-)	A	821.22
Neurite-Outgrowth	24hr	patient	hFB	TSC2(-/-)	A	1234.56
Neurite-Outgrowth	24hr	patient	hFB	TSC2(-/-)	A	549.189
Neurite-Outgrowth	24hr	patient	hFB	TSC2(-/-)	A	539.372
Neurite-Outgrowth	24hr	patient	hFB	TSC2(-/-)	A	904.857
Neurite-Outgrowth	24hr	patient	hFB	TSC2(-/-)	A	369.984
Neurite-Outgrowth	24hr	patient	hFB	TSC2(-/-)	A	878.03
Neurite-Outgrowth	24hr	patient	hFB	TSC2(-/-)	A	705.753
Neurite-Outgrowth	24hr	patient	hFB	TSC2(-/-)	A	956.805
Neurite-Outgrowth	24hr	patient	hFB	TSC2(-/-)	A	354.283
Neurite-Outgrowth	24hr	patient	hFB	TSC2(-/-)	A	529.221
Neurite-Outgrowth	24hr	patient	hFB	TSC2(-/-)	A	982.271
Neurite-Outgrowth	24hr	patient	hFB	TSC2(-/-)	A	837.344
Neurite-Outgrowth	24hr	patient	hFB	TSC2(-/-)	A	609.468
Neurite-Outgrowth	24hr	patient	hFB	TSC2(-/-)	A	496.385
Neurite-Outgrowth	24hr	patient	hFB	TSC2(-/-)	A	845.339
Neurite-Outgrowth	24hr	patient	hFB	TSC2(-/-)	A	496.055
Neurite-Outgrowth	24hr	patient	hFB	TSC2(-/-)	A	497.115
Neurite-Outgrowth	24hr	patient	hFB	TSC2(-/-)	A	401.692
Neurite-Outgrowth	24hr	patient	hFB	TSC2(-/-)	A	536.223
Neurite-Outgrowth	24hr	patient	hFB	TSC2(-/-)	A	510.776
Neurite-Outgrowth	24hr	patient	hFB	TSC2(-/-)	A	363.502
Neurite-Outgrowth	24hr	patient	hFB	TSC2(-/-)	A	555.563
Neurite-Outgrowth	24hr	patient	hFB	TSC2(-/-)	A	508.77
Neurite-Outgrowth	24hr	patient	hFB	TSC2(-/-)	A	1007.2
Neurite-Outgrowth	24hr	patient	hFB	TSC2(-/-)	A	818.685
Neurite-Outgrowth	24hr	patient	hFB	TSC2(-/-)	B	900.377
Neurite-Outgrowth	24hr	patient	hFB	TSC2(-/-)	B	473.507
Neurite-Outgrowth	24hr	patient	hFB	TSC2(-/-)	B	1522.98
Neurite-Outgrowth	24hr	patient	hFB	TSC2(-/-)	B	1423.79
Neurite-Outgrowth	24hr	patient	hFB	TSC2(-/-)	B	628.844
Neurite-Outgrowth	24hr	patient	hFB	TSC2(-/-)	B	662.481
Neurite-Outgrowth	24hr	patient	hFB	TSC2(-/-)	B	598.746
Neurite-Outgrowth	24hr	patient	hFB	TSC2(-/-)	B	632.645
Neurite-Outgrowth	24hr	patient	hFB	TSC2(-/-)	B	458.916
Neurite-Outgrowth	24hr	patient	hFB	TSC2(-/-)	B	868.567
Neurite-Outgrowth	24hr	patient	hFB	TSC2(-/-)	B	653.636
Neurite-Outgrowth	24hr	patient	hFB	TSC2(-/-)	B	435.06
Neurite-Outgrowth	24hr	patient	hFB	TSC2(-/-)	B	673.278
Neurite-Outgrowth	24hr	patient	hFB	TSC2(-/-)	B	540.357
Neurite-Outgrowth	24hr	patient	hFB	TSC2(-/-)	B	279.93
Neurite-Outgrowth	24hr	patient	hFB	TSC2(-/-)	B	772.028
Neurite-Outgrowth	24hr	patient	hFB	TSC2(-/-)	B	296.883
Neurite-Outgrowth	24hr	patient	hFB	TSC2(-/-)	B	718.501
Neurite-Outgrowth	24hr	patient	hFB	TSC2(-/-)	B	416.957
Neurite-Outgrowth	24hr	patient	hFB	TSC2(-/-)	B	674.346
Neurite-Outgrowth	24hr	patient	hFB	TSC2(-/-)	B	999.699
Neurite-Outgrowth	24hr	patient	hFB	TSC2(-/-)	B	537.591
Neurite-Outgrowth	24hr	patient	hFB	TSC2(-/-)	B	1032.23
Neurite-Outgrowth	24hr	patient	hFB	TSC2(-/-)	B	357.569
Neurite-Outgrowth	24hr	patient	hFB	TSC2(-/-)	B	508.344
Neurite-Outgrowth	24hr	patient	hFB	TSC2(-/-)	B	543.046
Neurite-Outgrowth	24hr	patient	hFB	TSC2(-/-)	B	327.38
Neurite-Outgrowth	24hr	patient	hFB	TSC2(-/-)	B	430.698
Neurite-Outgrowth	24hr	patient	hFB	TSC2(-/-)	B	667.212
Neurite-Outgrowth	24hr	patient	hFB	TSC2(-/-)	B	894.184
Neurite-Outgrowth	24hr	patient	hFB	TSC2(-/-)	B	514.009
Neurite-Outgrowth	24hr	patient	hFB	TSC2(-/-)	B	268.954
Neurite-Outgrowth	24hr	patient	hFB	TSC2(-/-)	B	707.692
Neurite-Outgrowth	24hr	patient	hFB	TSC2(-/-)	B	476.171
Neurite-Outgrowth	24hr	patient	hFB	TSC2(-/-)	B	410.233
Neurite-Outgrowth	24hr	patient	hFB	TSC2(-/-)	B	469.48
Neurite-Outgrowth	24hr	patient	hFB	TSC2(-/-)	B	351.26
Neurite-Outgrowth	24hr	patient	hFB	TSC2(-/-)	B	956.732
Neurite-Outgrowth	24hr	patient	hFB	TSC2(-/-)	B	758.993
Neurite-Outgrowth	24hr	patient	hFB	TSC2(-/-)	B	1016.44
Neurite-Outgrowth	24hr	patient	hFB	TSC2(-/-)	B	318.341
Neurite-Outgrowth	24hr	patient	hFB	TSC2(-/-)	B	636.062
Neurite-Outgrowth	24hr	patient	hFB	TSC2(-/-)	B	603.712
Neurite-Outgrowth	24hr	patient	hFB	TSC2(-/-)	B	508.727
Neurite-Outgrowth	24hr	patient	hFB	TSC2(-/-)	B	465.16
Neurite-Outgrowth	24hr	patient	hFB	TSC2(-/-)	B	1106.38
Neurite-Outgrowth	24hr	patient	hFB	TSC2(-/-)	B	382.188
Neurite-Outgrowth	24hr	patient	hFB	TSC2(-/-)	B	551.641
Neurite-Outgrowth	24hr	patient	hFB	TSC2(-/-)	B	929.01
Neurite-Outgrowth	24hr	patient	hFB	TSC2(-/-)	B	401.132
Neurite-Outgrowth	24hr	patient	hFB	TSC2(-/-)	B	573.759
Neurite-Outgrowth	24hr	patient	hFB	TSC2(-/-)	B	556.117
Neurite-Outgrowth	24hr	patient	hFB	TSC2(-/-)	B	529.284
Neurite-Outgrowth	24hr	patient	hFB	TSC2(-/-)	B	1220.1
Neurite-Outgrowth	24hr	patient	hFB	TSC2(-/-)	B	549.613
Neurite-Outgrowth	24hr	patient	hFB	TSC2(-/-)	B	1138.75
Neurite-Outgrowth	24hr	patient	hFB	TSC2(-/-)	B	1191.12
Neurite-Outgrowth	24hr	patient	hFB	TSC2(-/-)	B	619.86
Neurite-Outgrowth	24hr	patient	hFB	TSC2(-/-)	B	560.328
Neurite-Outgrowth	24hr	patient	hFB	TSC2(-/-)	B	994.355
Neurite-Outgrowth	24hr	patient	hFB	TSC2(-/-)	B	861.524
Neurite-Outgrowth	24hr	patient	hFB	TSC2(-/-)	B	532.39
Neurite-Outgrowth	24hr	patient	hFB	TSC2(-/-)	B	619.235
Neurite-Outgrowth	24hr	patient	hFB	TSC2(-/-)	B	417.846
Neurite-Outgrowth	24hr	patient	hFB	TSC2(-/-)	B	356.564
Neurite-Outgrowth	24hr	patient	hFB	TSC2(-/-)	B	479.398
Neurite-Outgrowth	24hr	patient	hFB	TSC2(-/-)	B	589.281
Neurite-Outgrowth	24hr	patient	hFB	TSC2(-/-)	B	1279.59
Neurite-Outgrowth	24hr	patient	hFB	TSC2(-/-)	B	742.766
Neurite-Outgrowth	24hr	patient	hFB	TSC2(-/-)	B	881.864
Neurite-Outgrowth	24hr	patient	hFB	TSC2(-/-)	B	726.57
Neurite-Outgrowth	24hr	patient	hFB	TSC2(-/-)	B	602.373
Neurite-Outgrowth	24hr	patient	hFB	TSC2(-/-)	B	751.538
Neurite-Outgrowth	24hr	patient	hFB	TSC2(-/-)	B	532.681
Neurite-Outgrowth	24hr	patient	hFB	TSC2(-/-)	B	917.278
Neurite-Outgrowth	24hr	patient	hFB	TSC2(-/-)	B	390.385
Neurite-Outgrowth	24hr	patient	hFB	TSC2(-/-)	B	561.311
Neurite-Outgrowth	24hr	patient	hFB	TSC2(-/-)	B	1097.53
Neurite-Outgrowth	24hr	patient	hFB	TSC2(-/-)	B	532.74
Neurite-Outgrowth	24hr	patient	hFB	TSC2(-/-)	B	736.264
Neurite-Outgrowth	24hr	patient	hFB	TSC2(-/-)	B	400.388
Neurite-Outgrowth	24hr	patient	hFB	TSC2(-/-)	B	582.986
Neurite-Outgrowth	24hr	patient	hFB	TSC2(-/-)	B	845.297
Neurite-Outgrowth	24hr	patient	hFB	TSC2(-/-)	B	539.889
Neurite-Outgrowth	24hr	patient	hFB	TSC2(-/-)	B	491.991
Neurite-Outgrowth	24hr	patient	hFB	TSC2(-/-)	B	660.259
Neurite-Outgrowth	24hr	patient	hFB	TSC2(-/-)	B	536.377
Neurite-Outgrowth	24hr	patient	hFB	TSC2(-/-)	B	302.267
Neurite-Outgrowth	24hr	patient	hFB	TSC2(-/-)	B	735.07
Neurite-Outgrowth	24hr	patient	hFB	TSC2(-/-)	B	365.303
Neurite-Outgrowth	24hr	patient	hFB	TSC2(-/-)	B	1194.85
Neurite-Outgrowth	24hr	patient	hFB	TSC2(-/-)	B	541.319
Neurite-Outgrowth	24hr	patient	hFB	TSC2(-/-)	B	582.007
Neurite-Outgrowth	24hr	patient	hFB	TSC2(-/-)	B	993.535
Neurite-Outgrowth	24hr	patient	hFB	TSC2(-/-)	B	614.097
Neurite-Outgrowth	24hr	patient	hFB	TSC2(-/-)	B	1915.06
Neurite-Outgrowth	24hr	patient	hFB	TSC2(-/-)	B	706.066
Neurite-Outgrowth	24hr	patient	hFB	TSC2(-/-)	B	581.079
Neurite-Outgrowth	24hr	patient	hFB	TSC2(-/-)	B	1133.92
Neurite-Outgrowth	24hr	patient	hFB	TSC2(-/-)	B	1248.7
Neurite-Outgrowth	24hr	patient	hFB	TSC2(-/-)	B	397.549
Neurite-Outgrowth	24hr	patient	hFB	TSC2(-/-)	B	316.331
Neurite-Outgrowth	24hr	patient	hFB	TSC2(-/-)	B	527.411
Neurite-Outgrowth	24hr	patient	hFB	TSC2(-/-)	B	451.608
Neurite-Outgrowth	24hr	patient	hFB	TSC2(-/-)	B	460.376
Neurite-Outgrowth	24hr	patient	hFB	TSC2(-/-)	B	835.439
Neurite-Outgrowth	24hr	patient	hFB	TSC2(-/-)	B	367.467
Neurite-Outgrowth	24hr	patient	hFB	TSC2(-/-)	B	552.368
Neurite-Outgrowth	24hr	patient	hFB	TSC2(-/-)	B	451.957
Neurite-Outgrowth	24hr	patient	hFB	TSC2(-/-)	B	1125.64
Neurite-Outgrowth	24hr	patient	hFB	TSC2(-/-)	B	526.708
Neurite-Outgrowth	24hr	patient	hFB	TSC2(-/-)	B	594.316
Neurite-Outgrowth	24hr	patient	hFB	TSC2(-/-)	B	901.389
Neurite-Outgrowth	24hr	patient	hFB	TSC2(-/-)	B	284.406
Neurite-Outgrowth	24hr	patient	hFB	TSC2(-/-)	B	813.37
Neurite-Outgrowth	24hr	patient	hFB	TSC2(-/-)	B	815.245
Neurite-Outgrowth	24hr	patient	hFB	TSC2(-/-)	B	466.157
Neurite-Outgrowth	24hr	patient	hFB	TSC2(-/-)	B	433.693
Neurite-Outgrowth	24hr	patient	hFB	TSC2(-/-)	B	640.133
Neurite-Outgrowth	24hr	patient	hFB	TSC2(-/-)	B	531.512
Neurite-Outgrowth	24hr	patient	hFB	TSC2(-/-)	B	396.018
Neurite-Outgrowth	24hr	patient	hFB	TSC2(-/-)	B	999.742
Neurite-Outgrowth	24hr	patient	hFB	TSC2(-/-)	B	1006.91
Neurite-Outgrowth	24hr	patient	hFB	TSC2(-/-)	B	714.864
Neurite-Outgrowth	24hr	patient	hFB	TSC2(-/-)	B	750.968
Neurite-Outgrowth	24hr	patient	hFB	TSC2(-/-)	B	553.949
Neurite-Outgrowth	24hr	patient	hFB	TSC2(-/-)	B	351.624
Neurite-Outgrowth	24hr	patient	hFB	TSC2(-/-)	B	470.165
Neurite-Outgrowth	24hr	patient	hFB	TSC2(-/-)	B	747.424
Neurite-Outgrowth	24hr	patient	hFB	TSC2(-/-)	B	744.443
Neurite-Outgrowth	24hr	patient	hFB	TSC2(-/-)	B	353.965
Neurite-Outgrowth	24hr	patient	hFB	TSC2(-/-)	B	566.969
Neurite-Outgrowth	24hr	patient	hFB	TSC2(-/-)	B	807.195
Neurite-Outgrowth	24hr	patient	hFB	TSC2(-/-)	B	398.584
Neurite-Outgrowth	24hr	patient	hFB	TSC2(-/-)	B	860.541
Neurite-Outgrowth	24hr	patient	hFB	TSC2(-/-)	B	725.163
Neurite-Outgrowth	24hr	patient	hFB	TSC2(-/-)	B	958.649
Neurite-Outgrowth	24hr	patient	hFB	TSC2(-/-)	B	667.036
Neurite-Outgrowth	24hr	patient	hFB	TSC2(-/-)	B	1223.96
Neurite-Outgrowth	24hr	patient	hFB	TSC2(-/-)	B	632.417
Neurite-Outgrowth	24hr	patient	hFB	TSC2(-/-)	B	1195.24
Neurite-Outgrowth	24hr	patient	hFB	TSC2(-/-)	B	531.324
Neurite-Outgrowth	24hr	patient	hFB	TSC2(-/-)	B	404.788
Neurite-Outgrowth	24hr	patient	hFB	TSC2(-/-)	B	365.491
Neurite-Outgrowth	24hr	patient	hFB	TSC2(-/-)	B	537.061
Neurite-Outgrowth	24hr	patient	hFB	TSC2(-/-)	B	512.034
Neurite-Outgrowth	24hr	patient	hFB	TSC2(-/-)	B	266.604
Neurite-Outgrowth	24hr	patient	hFB	TSC2(-/-)	B	633.007
Neurite-Outgrowth	24hr	patient	hFB	TSC2(-/-)	B	854.232
Neurite-Outgrowth	24hr	patient	hFB	TSC2(-/-)	B	1427.69
Neurite-Outgrowth	24hr	patient	hFB	TSC2(-/-)	B	616.293
Neurite-Outgrowth	24hr	patient	hFB	TSC2(-/-)	B	634.716
Neurite-Outgrowth	24hr	patient	hFB	TSC2(-/-)	B	319.604
Neurite-Outgrowth	24hr	patient	hFB	TSC2(-/-)	B	360.383
Neurite-Outgrowth	24hr	patient	hFB	TSC2(-/-)	B	293.643
Neurite-Outgrowth	24hr	patient	hFB	TSC2(-/-)	B	420.216
Neurite-Outgrowth	24hr	patient	hFB	TSC2(-/-)	B	466.115
Neurite-Outgrowth	24hr	patient	hFB	TSC2(-/-)	B	859.692
Neurite-Outgrowth	24hr	patient	hFB	TSC2(-/-)	B	356.014
Neurite-Outgrowth	24hr	patient	hFB	TSC2(-/-)	B	404.197

## Sheet: 3d
Figure 3d
Assay	Experiment	Source	Identity	Genotype	Clone	Extension
Neurite-extension-rates	genotypes	Patient	hFB	TSC2(+/+)	A	18.472
Neurite-extension-rates	genotypes	Patient	hFB	TSC2(+/+)	A	19.26
Neurite-extension-rates	genotypes	Patient	hFB	TSC2(+/+)	A	13.712
Neurite-extension-rates	genotypes	Patient	hFB	TSC2(+/+)	A	11.576
Neurite-extension-rates	genotypes	Patient	hFB	TSC2(+/+)	A	34.228
Neurite-extension-rates	genotypes	Patient	hFB	TSC2(+/+)	A	36.156
Neurite-extension-rates	genotypes	Patient	hFB	TSC2(+/+)	A	-11.9
Neurite-extension-rates	genotypes	Patient	hFB	TSC2(+/+)	A	33.68
Neurite-extension-rates	genotypes	Patient	hFB	TSC2(+/+)	A	28.016
Neurite-extension-rates	genotypes	Patient	hFB	TSC2(+/+)	A	63.58
Neurite-extension-rates	genotypes	Patient	hFB	TSC2(+/+)	A	0.648
Neurite-extension-rates	genotypes	Patient	hFB	TSC2(+/+)	A	81.888
Neurite-extension-rates	genotypes	Patient	hFB	TSC2(+/+)	A	23.204
Neurite-extension-rates	genotypes	Patient	hFB	TSC2(+/+)	A	85.932
Neurite-extension-rates	genotypes	Patient	hFB	TSC2(+/+)	A	-94.096
Neurite-extension-rates	genotypes	Patient	hFB	TSC2(+/+)	A	113.52
Neurite-extension-rates	genotypes	Patient	hFB	TSC2(+/+)	A	-94.328
Neurite-extension-rates	genotypes	Patient	hFB	TSC2(+/+)	A	18.82
Neurite-extension-rates	genotypes	Patient	hFB	TSC2(+/+)	A	0.648
Neurite-extension-rates	genotypes	Patient	hFB	TSC2(+/+)	A	54.196
Neurite-extension-rates	genotypes	Patient	hFB	TSC2(+/+)	A	41.744
Neurite-extension-rates	genotypes	Patient	hFB	TSC2(+/+)	A	6.692
Neurite-extension-rates	genotypes	Patient	hFB	TSC2(+/+)	A	31.744
Neurite-extension-rates	genotypes	Patient	hFB	TSC2(+/+)	A	-30.632
Neurite-extension-rates	genotypes	Patient	hFB	TSC2(+/+)	A	0.545
Neurite-extension-rates	genotypes	Patient	hFB	TSC2(+/+)	A	0
Neurite-extension-rates	genotypes	Patient	hFB	TSC2(+/+)	A	2.611
Neurite-extension-rates	genotypes	Patient	hFB	TSC2(+/+)	A	14.104
Neurite-extension-rates	genotypes	Patient	hFB	TSC2(+/+)	A	14.544
Neurite-extension-rates	genotypes	Patient	hFB	TSC2(+/+)	B	21.191
Neurite-extension-rates	genotypes	Patient	hFB	TSC2(+/+)	B	0.604
Neurite-extension-rates	genotypes	Patient	hFB	TSC2(+/+)	B	35.245
Neurite-extension-rates	genotypes	Patient	hFB	TSC2(+/+)	B	6.462
Neurite-extension-rates	genotypes	Patient	hFB	TSC2(+/+)	B	15.402
Neurite-extension-rates	genotypes	Patient	hFB	TSC2(+/+)	B	7.465
Neurite-extension-rates	genotypes	Patient	hFB	TSC2(+/+)	B	-47.989
Neurite-extension-rates	genotypes	Patient	hFB	TSC2(+/+)	B	58.489
Neurite-extension-rates	genotypes	Patient	hFB	TSC2(+/+)	B	36.628
Neurite-extension-rates	genotypes	Patient	hFB	TSC2(+/+)	B	60.06
Neurite-extension-rates	genotypes	Patient	hFB	TSC2(+/+)	B	48.046
Neurite-extension-rates	genotypes	Patient	hFB	TSC2(+/+)	B	12.328
Neurite-extension-rates	genotypes	Patient	hFB	TSC2(+/+)	B	36.738
Neurite-extension-rates	genotypes	Patient	hFB	TSC2(+/+)	B	17.848
Neurite-extension-rates	genotypes	Patient	hFB	TSC2(+/+)	B	-54.3
Neurite-extension-rates	genotypes	Patient	hFB	TSC2(+/+)	B	32.704
Neurite-extension-rates	genotypes	Patient	hFB	TSC2(+/+)	B	27.081
Neurite-extension-rates	genotypes	Patient	hFB	TSC2(+/+)	B	10.864
Neurite-extension-rates	genotypes	Patient	hFB	TSC2(+/+)	B	28.751
Neurite-extension-rates	genotypes	Patient	hFB	TSC2(+/+)	B	22.881
Neurite-extension-rates	genotypes	Patient	hFB	TSC2(+/+)	B	22.669
Neurite-extension-rates	genotypes	Patient	hFB	TSC2(+/+)	B	62.686
Neurite-extension-rates	genotypes	Patient	hFB	TSC2(+/+)	B	35.185
Neurite-extension-rates	genotypes	Patient	hFB	TSC2(+/+)	B	32.266
Neurite-extension-rates	genotypes	Patient	hFB	TSC2(+/+)	B	14.104
Neurite-extension-rates	genotypes	Patient	hFB	TSC2(+/+)	B	32.026
Neurite-extension-rates	genotypes	Patient	hFB	TSC2(+/+)	B	22.744
Neurite-extension-rates	genotypes	Patient	hFB	TSC2(+/+)	B	16.648
Neurite-extension-rates	genotypes	Patient	hFB	TSC2(+/+)	B	9.858
Neurite-extension-rates	genotypes	Patient	hFB	TSC2(+/+)	B	33.865
Neurite-extension-rates	genotypes	Patient	hFB	TSC2(+/+)	B	17.636
Neurite-extension-rates	genotypes	Patient	hFB	TSC2(+/+)	B	8.238
Neurite-extension-rates	genotypes	Patient	hFB	TSC2(+/+)	B	17.876
Neurite-extension-rates	genotypes	Patient	hFB	TSC2(+/+)	B	43.38
Neurite-extension-rates	genotypes	Patient	hFB	TSC2(+/+)	B	11.612
Neurite-extension-rates	genotypes	Patient	hFB	TSC2(+/+)	B	8.866
Neurite-extension-rates	genotypes	Patient	hFB	TSC2(+/+)	B	38.329
Neurite-extension-rates	genotypes	Patient	hFB	TSC2(+/+)	B	50.513
Neurite-extension-rates	genotypes	Patient	hFB	TSC2(+/+)	B	20.855
Neurite-extension-rates	genotypes	Patient	hFB	TSC2(+/+)	B	16.394
Neurite-extension-rates	genotypes	Patient	hFB	TSC2(+/+)	B	25.5
Neurite-extension-rates	genotypes	Patient	hFB	TSC2(+/+)	B	23.82
Neurite-extension-rates	genotypes	Patient	hFB	TSC2(+/+)	B	70.786
Neurite-extension-rates	genotypes	Patient	hFB	TSC2(+/+)	B	48.995
Neurite-extension-rates	genotypes	Patient	hFB	TSC2(+/+)	B	-66.868
Neurite-extension-rates	genotypes	Patient	hFB	TSC2(+/+)	B	10.168
Neurite-extension-rates	genotypes	Patient	hFB	TSC2(+/+)	B	46.909
Neurite-extension-rates	genotypes	Patient	hFB	TSC2(+/+)	B	44.245
Neurite-extension-rates	genotypes	Patient	hFB	TSC2(+/+)	B	54.099
Neurite-extension-rates	genotypes	Patient	hFB	TSC2(+/+)	B	2.481
Neurite-extension-rates	genotypes	Patient	hFB	TSC2(+/+)	B	11.774
Neurite-extension-rates	genotypes	Patient	hFB	TSC2(+/+)	B	65.675
Neurite-extension-rates	genotypes	Patient	hFB	TSC2(+/+)	B	76.214
Neurite-extension-rates	genotypes	Patient	hFB	TSC2(+/-)	A	48.228
Neurite-extension-rates	genotypes	Patient	hFB	TSC2(+/-)	A	26.144
Neurite-extension-rates	genotypes	Patient	hFB	TSC2(+/-)	A	-21.568
Neurite-extension-rates	genotypes	Patient	hFB	TSC2(+/-)	A	28.248
Neurite-extension-rates	genotypes	Patient	hFB	TSC2(+/-)	A	48.32
Neurite-extension-rates	genotypes	Patient	hFB	TSC2(+/-)	A	34.508
Neurite-extension-rates	genotypes	Patient	hFB	TSC2(+/-)	A	-13.588
Neurite-extension-rates	genotypes	Patient	hFB	TSC2(+/-)	A	26.592
Neurite-extension-rates	genotypes	Patient	hFB	TSC2(+/-)	A	33.316
Neurite-extension-rates	genotypes	Patient	hFB	TSC2(+/-)	A	23.996
Neurite-extension-rates	genotypes	Patient	hFB	TSC2(+/-)	A	44.276
Neurite-extension-rates	genotypes	Patient	hFB	TSC2(+/-)	A	71.096
Neurite-extension-rates	genotypes	Patient	hFB	TSC2(+/-)	A	26.956
Neurite-extension-rates	genotypes	Patient	hFB	TSC2(+/-)	A	14.928
Neurite-extension-rates	genotypes	Patient	hFB	TSC2(+/-)	A	35.98
Neurite-extension-rates	genotypes	Patient	hFB	TSC2(+/-)	A	68.956
Neurite-extension-rates	genotypes	Patient	hFB	TSC2(+/-)	A	45.24
Neurite-extension-rates	genotypes	Patient	hFB	TSC2(+/-)	A	64.388
Neurite-extension-rates	genotypes	Patient	hFB	TSC2(+/-)	A	98.412
Neurite-extension-rates	genotypes	Patient	hFB	TSC2(+/-)	A	65.812
Neurite-extension-rates	genotypes	Patient	hFB	TSC2(+/-)	A	23.756
Neurite-extension-rates	genotypes	Patient	hFB	TSC2(+/-)	A	35.2
Neurite-extension-rates	genotypes	Patient	hFB	TSC2(+/-)	A	46.724
Neurite-extension-rates	genotypes	Patient	hFB	TSC2(+/-)	A	25.22
Neurite-extension-rates	genotypes	Patient	hFB	TSC2(+/-)	A	38.14
Neurite-extension-rates	genotypes	Patient	hFB	TSC2(+/-)	A	0.62
Neurite-extension-rates	genotypes	Patient	hFB	TSC2(+/-)	A	43.596
Neurite-extension-rates	genotypes	Patient	hFB	TSC2(+/-)	A	10.044
Neurite-extension-rates	genotypes	Patient	hFB	TSC2(+/-)	A	29.36
Neurite-extension-rates	genotypes	Patient	hFB	TSC2(+/-)	A	15.84
Neurite-extension-rates	genotypes	Patient	hFB	TSC2(+/-)	A	33.236
Neurite-extension-rates	genotypes	Patient	hFB	TSC2(+/-)	A	0.604
Neurite-extension-rates	genotypes	Patient	hFB	TSC2(+/-)	A	119.292
Neurite-extension-rates	genotypes	Patient	hFB	TSC2(+/-)	A	25.876
Neurite-extension-rates	genotypes	Patient	hFB	TSC2(+/-)	A	86.972
Neurite-extension-rates	genotypes	Patient	hFB	TSC2(+/-)	A	127.552
Neurite-extension-rates	genotypes	Patient	hFB	TSC2(+/-)	A	75.536
Neurite-extension-rates	genotypes	Patient	hFB	TSC2(+/-)	A	106.876
Neurite-extension-rates	genotypes	Patient	hFB	TSC2(+/-)	A	18.612
Neurite-extension-rates	genotypes	Patient	hFB	TSC2(+/-)	A	55.272
Neurite-extension-rates	genotypes	Patient	hFB	TSC2(+/-)	A	106.744
Neurite-extension-rates	genotypes	Patient	hFB	TSC2(+/-)	A	7.456
Neurite-extension-rates	genotypes	Patient	hFB	TSC2(+/-)	A	64.536
Neurite-extension-rates	genotypes	Patient	hFB	TSC2(+/-)	A	76.296
Neurite-extension-rates	genotypes	Patient	hFB	TSC2(+/-)	A	119.428
Neurite-extension-rates	genotypes	Patient	hFB	TSC2(+/-)	A	54.692
Neurite-extension-rates	genotypes	Patient	hFB	TSC2(+/-)	A	150.016
Neurite-extension-rates	genotypes	Patient	hFB	TSC2(+/-)	A	78.62
Neurite-extension-rates	genotypes	Patient	hFB	TSC2(+/-)	A	74.204
Neurite-extension-rates	genotypes	Patient	hFB	TSC2(+/-)	A	86.176
Neurite-extension-rates	genotypes	Patient	hFB	TSC2(+/-)	A	54.488
Neurite-extension-rates	genotypes	Patient	hFB	TSC2(+/-)	A	60.192
Neurite-extension-rates	genotypes	Patient	hFB	TSC2(+/-)	A	53.836
Neurite-extension-rates	genotypes	Patient	hFB	TSC2(+/-)	A	34.768
Neurite-extension-rates	genotypes	Patient	hFB	TSC2(+/-)	A	124.34
Neurite-extension-rates	genotypes	Patient	hFB	TSC2(+/-)	A	53.74
Neurite-extension-rates	genotypes	Patient	hFB	TSC2(+/-)	A	45
Neurite-extension-rates	genotypes	Patient	hFB	TSC2(+/-)	A	46.412
Neurite-extension-rates	genotypes	Patient	hFB	TSC2(+/-)	A	102.56
Neurite-extension-rates	genotypes	Patient	hFB	TSC2(+/-)	A	34.796
Neurite-extension-rates	genotypes	Patient	hFB	TSC2(+/-)	A	52.384
Neurite-extension-rates	genotypes	Patient	hFB	TSC2(+/-)	A	106.356
Neurite-extension-rates	genotypes	Patient	hFB	TSC2(+/-)	A	78.908
Neurite-extension-rates	genotypes	Patient	hFB	TSC2(+/-)	A	126.156
Neurite-extension-rates	genotypes	Patient	hFB	TSC2(+/-)	A	110.036
Neurite-extension-rates	genotypes	Patient	hFB	TSC2(+/-)	A	76.272
Neurite-extension-rates	genotypes	Patient	hFB	TSC2(+/-)	A	101.176
Neurite-extension-rates	genotypes	Patient	hFB	TSC2(+/-)	A	64.424
Neurite-extension-rates	genotypes	Patient	hFB	TSC2(+/-)	A	96.412
Neurite-extension-rates	genotypes	Patient	hFB	TSC2(+/-)	A	106.848
Neurite-extension-rates	genotypes	Patient	hFB	TSC2(+/-)	A	34.52
Neurite-extension-rates	genotypes	Patient	hFB	TSC2(+/-)	A	53.172
Neurite-extension-rates	genotypes	Patient	hFB	TSC2(+/-)	A	78.068
Neurite-extension-rates	genotypes	Patient	hFB	TSC2(+/-)	A	83.948
Neurite-extension-rates	genotypes	Patient	hFB	TSC2(+/-)	A	84.456
Neurite-extension-rates	genotypes	Patient	hFB	TSC2(+/-)	A	57.3
Neurite-extension-rates	genotypes	Patient	hFB	TSC2(+/-)	A	65.344
Neurite-extension-rates	genotypes	Patient	hFB	TSC2(+/-)	A	38.936
Neurite-extension-rates	genotypes	Patient	hFB	TSC2(+/-)	A	48.064
Neurite-extension-rates	genotypes	Patient	hFB	TSC2(+/-)	A	47.736
Neurite-extension-rates	genotypes	Patient	hFB	TSC2(+/-)	A	86.748
Neurite-extension-rates	genotypes	Patient	hFB	TSC2(+/-)	A	130.784
Neurite-extension-rates	genotypes	Patient	hFB	TSC2(+/-)	A	15.888
Neurite-extension-rates	genotypes	Patient	hFB	TSC2(+/-)	A	97.276
Neurite-extension-rates	genotypes	Patient	hFB	TSC2(+/-)	A	0
Neurite-extension-rates	genotypes	Patient	hFB	TSC2(+/-)	A	25.232
Neurite-extension-rates	genotypes	Patient	hFB	TSC2(+/-)	A	64.796
Neurite-extension-rates	genotypes	Patient	hFB	TSC2(+/-)	A	54.664
Neurite-extension-rates	genotypes	Patient	hFB	TSC2(+/-)	A	1.208
Neurite-extension-rates	genotypes	Patient	hFB	TSC2(+/-)	A	61.876
Neurite-extension-rates	genotypes	Patient	hFB	TSC2(+/-)	A	71.564
Neurite-extension-rates	genotypes	Patient	hFB	TSC2(+/-)	A	141.052
Neurite-extension-rates	genotypes	Patient	hFB	TSC2(+/-)	A	50.016
Neurite-extension-rates	genotypes	Patient	hFB	TSC2(+/-)	A	92.268
Neurite-extension-rates	genotypes	Patient	hFB	TSC2(+/-)	A	123.416
Neurite-extension-rates	genotypes	Patient	hFB	TSC2(+/-)	A	50.216
Neurite-extension-rates	genotypes	Patient	hFB	TSC2(+/-)	A	83.2
Neurite-extension-rates	genotypes	Patient	hFB	TSC2(+/-)	A	39.56
Neurite-extension-rates	genotypes	Patient	hFB	TSC2(+/-)	A	41.764
Neurite-extension-rates	genotypes	Patient	hFB	TSC2(+/-)	A	64.148
Neurite-extension-rates	genotypes	Patient	hFB	TSC2(+/-)	A	40.588
Neurite-extension-rates	genotypes	Patient	hFB	TSC2(+/-)	A	86.1
Neurite-extension-rates	genotypes	Patient	hFB	TSC2(+/-)	A	76.428
Neurite-extension-rates	genotypes	Patient	hFB	TSC2(+/-)	A	38.3
Neurite-extension-rates	genotypes	Patient	hFB	TSC2(+/-)	A	60.1
Neurite-extension-rates	genotypes	Patient	hFB	TSC2(+/-)	A	35.576
Neurite-extension-rates	genotypes	Patient	hFB	TSC2(+/-)	A	24.032
Neurite-extension-rates	genotypes	Patient	hFB	TSC2(+/-)	A	1.024
Neurite-extension-rates	genotypes	Patient	hFB	TSC2(+/-)	A	78.844
Neurite-extension-rates	genotypes	Patient	hFB	TSC2(+/-)	A	85.972
Neurite-extension-rates	genotypes	Patient	hFB	TSC2(+/-)	A	67.78
Neurite-extension-rates	genotypes	Patient	hFB	TSC2(+/-)	A	45.988
Neurite-extension-rates	genotypes	Patient	hFB	TSC2(+/-)	A	24.36
Neurite-extension-rates	genotypes	Patient	hFB	TSC2(+/-)	A	0
Neurite-extension-rates	genotypes	Patient	hFB	TSC2(+/-)	A	-56.664
Neurite-extension-rates	genotypes	Patient	hFB	TSC2(+/-)	A	-25.712
Neurite-extension-rates	genotypes	Patient	hFB	TSC2(+/-)	A	82
Neurite-extension-rates	genotypes	Patient	hFB	TSC2(+/-)	A	60.216
Neurite-extension-rates	genotypes	Patient	hFB	TSC2(+/-)	A	107.296
Neurite-extension-rates	genotypes	Patient	hFB	TSC2(+/-)	A	57.916
Neurite-extension-rates	genotypes	Patient	hFB	TSC2(+/-)	A	96.408
Neurite-extension-rates	genotypes	Patient	hFB	TSC2(+/-)	A	0
Neurite-extension-rates	genotypes	Patient	hFB	TSC2(+/-)	A	-98.22
Neurite-extension-rates	genotypes	Patient	hFB	TSC2(+/-)	A	56.748
Neurite-extension-rates	genotypes	Patient	hFB	TSC2(+/-)	A	0
Neurite-extension-rates	genotypes	Patient	hFB	TSC2(+/-)	A	45.716
Neurite-extension-rates	genotypes	Patient	hFB	TSC2(+/-)	A	73.68
Neurite-extension-rates	genotypes	Patient	hFB	TSC2(+/-)	A	36.908
Neurite-extension-rates	genotypes	Patient	hFB	TSC2(+/-)	A	61.528
Neurite-extension-rates	genotypes	Patient	hFB	TSC2(+/-)	A	70.26
Neurite-extension-rates	genotypes	Patient	hFB	TSC2(+/-)	A	22.348
Neurite-extension-rates	genotypes	Patient	hFB	TSC2(+/-)	A	62.124
Neurite-extension-rates	genotypes	Patient	hFB	TSC2(+/-)	A	111.676
Neurite-extension-rates	genotypes	Patient	hFB	TSC2(+/-)	A	123.004
Neurite-extension-rates	genotypes	Patient	hFB	TSC2(+/-)	A	123.076
Neurite-extension-rates	genotypes	Patient	hFB	TSC2(+/-)	A	151.084
Neurite-extension-rates	genotypes	Patient	hFB	TSC2(+/-)	A	17.486
Neurite-extension-rates	genotypes	Patient	hFB	TSC2(+/-)	A	30.938
Neurite-extension-rates	genotypes	Patient	hFB	TSC2(+/-)	A	28.654
Neurite-extension-rates	genotypes	Patient	hFB	TSC2(+/-)	A	14.254
Neurite-extension-rates	genotypes	Patient	hFB	TSC2(+/-)	A	32.064
Neurite-extension-rates	genotypes	Patient	hFB	TSC2(+/-)	A	22.882
Neurite-extension-rates	genotypes	Patient	hFB	TSC2(+/-)	A	15.264
Neurite-extension-rates	genotypes	Patient	hFB	TSC2(+/-)	A	31.394
Neurite-extension-rates	genotypes	Patient	hFB	TSC2(+/-)	A	23.764
Neurite-extension-rates	genotypes	Patient	hFB	TSC2(+/-)	A	12.884
Neurite-extension-rates	genotypes	Patient	hFB	TSC2(+/-)	A	44.464
Neurite-extension-rates	genotypes	Patient	hFB	TSC2(+/-)	A	11.654
Neurite-extension-rates	genotypes	Patient	hFB	TSC2(+/-)	A	40.932
Neurite-extension-rates	genotypes	Patient	hFB	TSC2(+/-)	A	23.154
Neurite-extension-rates	genotypes	Patient	hFB	TSC2(+/-)	A	86.032
Neurite-extension-rates	genotypes	Patient	hFB	TSC2(+/-)	A	12.012
Neurite-extension-rates	genotypes	Patient	hFB	TSC2(+/-)	A	10.674
Neurite-extension-rates	genotypes	Patient	hFB	TSC2(+/-)	A	13.14
Neurite-extension-rates	genotypes	Patient	hFB	TSC2(+/-)	A	19.686
Neurite-extension-rates	genotypes	Patient	hFB	TSC2(+/-)	A	27.648
Neurite-extension-rates	genotypes	Patient	hFB	TSC2(+/-)	A	19
Neurite-extension-rates	genotypes	Patient	hFB	TSC2(+/-)	A	29.35
Neurite-extension-rates	genotypes	Patient	hFB	TSC2(+/-)	A	48.46
Neurite-extension-rates	genotypes	Patient	hFB	TSC2(+/-)	A	17.447
Neurite-extension-rates	genotypes	Patient	hFB	TSC2(+/-)	A	52.69
Neurite-extension-rates	genotypes	Patient	hFB	TSC2(+/-)	A	57.9
Neurite-extension-rates	genotypes	Patient	hFB	TSC2(+/-)	A	54.017
Neurite-extension-rates	genotypes	Patient	hFB	TSC2(+/-)	A	48.023
Neurite-extension-rates	genotypes	Patient	hFB	TSC2(+/-)	A	29.86
Neurite-extension-rates	genotypes	Patient	hFB	TSC2(+/-)	A	0.54
Neurite-extension-rates	genotypes	Patient	hFB	TSC2(+/-)	A	16.727
Neurite-extension-rates	genotypes	Patient	hFB	TSC2(+/-)	A	22.507
Neurite-extension-rates	genotypes	Patient	hFB	TSC2(+/-)	A	50.72
Neurite-extension-rates	genotypes	Patient	hFB	TSC2(+/-)	A	82.913
Neurite-extension-rates	genotypes	Patient	hFB	TSC2(+/-)	A	25.183
Neurite-extension-rates	genotypes	Patient	hFB	TSC2(+/-)	A	4.447
Neurite-extension-rates	genotypes	Patient	hFB	TSC2(+/-)	A	27.87
Neurite-extension-rates	genotypes	Patient	hFB	TSC2(+/-)	A	29.203
Neurite-extension-rates	genotypes	Patient	hFB	TSC2(+/-)	A	12.06
Neurite-extension-rates	genotypes	Patient	hFB	TSC2(+/-)	A	27.153
Neurite-extension-rates	genotypes	Patient	hFB	TSC2(+/-)	A	56.78
Neurite-extension-rates	genotypes	Patient	hFB	TSC2(+/-)	A	51.983
Neurite-extension-rates	genotypes	Patient	hFB	TSC2(+/-)	A	41.897
Neurite-extension-rates	genotypes	Patient	hFB	TSC2(+/-)	A	49.08
Neurite-extension-rates	genotypes	Patient	hFB	TSC2(+/-)	A	27.21
Neurite-extension-rates	genotypes	Patient	hFB	TSC2(+/-)	A	38.143
Neurite-extension-rates	genotypes	Patient	hFB	TSC2(+/-)	A	14.24
Neurite-extension-rates	genotypes	Patient	hFB	TSC2(+/-)	A	23.04
Neurite-extension-rates	genotypes	Patient	hFB	TSC2(+/-)	A	50.757
Neurite-extension-rates	genotypes	Patient	hFB	TSC2(+/-)	A	55.673
Neurite-extension-rates	genotypes	Patient	hFB	TSC2(+/-)	A	27.867
Neurite-extension-rates	genotypes	Patient	hFB	TSC2(+/-)	A	6.77
Neurite-extension-rates	genotypes	Patient	hFB	TSC2(+/-)	A	51.97
Neurite-extension-rates	genotypes	Patient	hFB	TSC2(+/-)	A	24.787
Neurite-extension-rates	genotypes	Patient	hFB	TSC2(+/-)	A	39.643
Neurite-extension-rates	genotypes	Patient	hFB	TSC2(+/-)	A	40.963
Neurite-extension-rates	genotypes	Patient	hFB	TSC2(+/-)	A	14.72
Neurite-extension-rates	genotypes	Patient	hFB	TSC2(+/-)	A	33.57
Neurite-extension-rates	genotypes	Patient	hFB	TSC2(+/-)	A	17.87
Neurite-extension-rates	genotypes	Patient	hFB	TSC2(+/-)	A	34.133
Neurite-extension-rates	genotypes	Patient	hFB	TSC2(+/-)	A	23.27
Neurite-extension-rates	genotypes	Patient	hFB	TSC2(+/-)	A	13.32
Neurite-extension-rates	genotypes	Patient	hFB	TSC2(+/-)	A	24.933
Neurite-extension-rates	genotypes	Patient	hFB	TSC2(+/-)	A	11.067
Neurite-extension-rates	genotypes	Patient	hFB	TSC2(+/-)	A	74.136
Neurite-extension-rates	genotypes	Patient	hFB	TSC2(+/-)	A	143.948
Neurite-extension-rates	genotypes	Patient	hFB	TSC2(+/-)	A	77.996
Neurite-extension-rates	genotypes	Patient	hFB	TSC2(+/-)	A	37.7
Neurite-extension-rates	genotypes	Patient	hFB	TSC2(+/-)	A	84.4
Neurite-extension-rates	genotypes	Patient	hFB	TSC2(+/-)	A	23.796
Neurite-extension-rates	genotypes	Patient	hFB	TSC2(+/-)	A	-14.296
Neurite-extension-rates	genotypes	Patient	hFB	TSC2(+/-)	A	118.1
Neurite-extension-rates	genotypes	Patient	hFB	TSC2(+/-)	A	5.86
Neurite-extension-rates	genotypes	Patient	hFB	TSC2(+/-)	A	9.856
Neurite-extension-rates	genotypes	Patient	hFB	TSC2(+/-)	A	-38.836
Neurite-extension-rates	genotypes	Patient	hFB	TSC2(+/-)	A	69.952
Neurite-extension-rates	genotypes	Patient	hFB	TSC2(+/-)	A	131.764
Neurite-extension-rates	genotypes	Patient	hFB	TSC2(+/-)	A	20.36
Neurite-extension-rates	genotypes	Patient	hFB	TSC2(+/-)	A	66.82
Neurite-extension-rates	genotypes	Patient	hFB	TSC2(+/-)	A	10.14
Neurite-extension-rates	genotypes	Patient	hFB	TSC2(+/-)	A	58.768
Neurite-extension-rates	genotypes	Patient	hFB	TSC2(+/-)	A	104.296
Neurite-extension-rates	genotypes	Patient	hFB	TSC2(+/-)	A	88.204
Neurite-extension-rates	genotypes	Patient	hFB	TSC2(+/-)	A	24.932
Neurite-extension-rates	genotypes	Patient	hFB	TSC2(+/-)	A	80.139
Neurite-extension-rates	genotypes	Patient	hFB	TSC2(+/-)	A	82.924
Neurite-extension-rates	genotypes	Patient	hFB	TSC2(+/-)	A	84.967
Neurite-extension-rates	genotypes	Patient	hFB	TSC2(+/-)	A	27.586
Neurite-extension-rates	genotypes	Patient	hFB	TSC2(+/-)	A	77.051
Neurite-extension-rates	genotypes	Patient	hFB	TSC2(+/-)	A	43.698
Neurite-extension-rates	genotypes	Patient	hFB	TSC2(+/-)	A	42.801
Neurite-extension-rates	genotypes	Patient	hFB	TSC2(+/-)	A	38.552
Neurite-extension-rates	genotypes	Patient	hFB	TSC2(+/-)	A	55.264
Neurite-extension-rates	genotypes	Patient	hFB	TSC2(+/-)	A	50.192
Neurite-extension-rates	genotypes	Patient	hFB	TSC2(+/-)	A	57.145
Neurite-extension-rates	genotypes	Patient	hFB	TSC2(+/-)	A	63.268
Neurite-extension-rates	genotypes	Patient	hFB	TSC2(+/-)	A	-26.594
Neurite-extension-rates	genotypes	Patient	hFB	TSC2(+/-)	A	70.676
Neurite-extension-rates	genotypes	Patient	hFB	TSC2(+/-)	A	51.741
Neurite-extension-rates	genotypes	Patient	hFB	TSC2(+/-)	A	96.833
Neurite-extension-rates	genotypes	Patient	hFB	TSC2(+/-)	A	46.412
Neurite-extension-rates	genotypes	Patient	hFB	TSC2(+/-)	A	75.54
Neurite-extension-rates	genotypes	Patient	hFB	TSC2(+/-)	A	62.622
Neurite-extension-rates	genotypes	Patient	hFB	TSC2(+/-)	A	46.384
Neurite-extension-rates	genotypes	Patient	hFB	TSC2(+/-)	A	94.433
Neurite-extension-rates	genotypes	Patient	hFB	TSC2(+/-)	A	-110.464
Neurite-extension-rates	genotypes	Patient	hFB	TSC2(+/-)	A	45.205
Neurite-extension-rates	genotypes	Patient	hFB	TSC2(+/-)	A	53.34
Neurite-extension-rates	genotypes	Patient	hFB	TSC2(+/-)	A	58.154
Neurite-extension-rates	genotypes	Patient	hFB	TSC2(+/-)	A	10.514
Neurite-extension-rates	genotypes	Patient	hFB	TSC2(+/-)	A	109.437
Neurite-extension-rates	genotypes	Patient	hFB	TSC2(+/-)	A	21.014
Neurite-extension-rates	genotypes	Patient	hFB	TSC2(+/-)	A	55.253
Neurite-extension-rates	genotypes	Patient	hFB	TSC2(+/-)	A	62.16
Neurite-extension-rates	genotypes	Patient	hFB	TSC2(+/-)	A	93.769
Neurite-extension-rates	genotypes	Patient	hFB	TSC2(+/-)	A	84.088
Neurite-extension-rates	genotypes	Patient	hFB	TSC2(+/-)	A	89.432
Neurite-extension-rates	genotypes	Patient	hFB	TSC2(+/-)	A	43.666
Neurite-extension-rates	genotypes	Patient	hFB	TSC2(+/-)	A	36.896
Neurite-extension-rates	genotypes	Patient	hFB	TSC2(+/-)	A	22.299
Neurite-extension-rates	genotypes	Patient	hFB	TSC2(+/-)	A	78.134
Neurite-extension-rates	genotypes	Patient	hFB	TSC2(+/-)	A	64.969
Neurite-extension-rates	genotypes	Patient	hFB	TSC2(+/-)	A	39.432
Neurite-extension-rates	genotypes	Patient	hFB	TSC2(+/-)	A	38.136
Neurite-extension-rates	genotypes	Patient	hFB	TSC2(+/-)	A	30.7
Neurite-extension-rates	genotypes	Patient	hFB	TSC2(+/-)	A	88.816
Neurite-extension-rates	genotypes	Patient	hFB	TSC2(+/-)	A	107.228
Neurite-extension-rates	genotypes	Patient	hFB	TSC2(+/-)	A	10.104
Neurite-extension-rates	genotypes	Patient	hFB	TSC2(+/-)	A	64.176
Neurite-extension-rates	genotypes	Patient	hFB	TSC2(+/-)	A	44.072
Neurite-extension-rates	genotypes	Patient	hFB	TSC2(+/-)	A	87.996
Neurite-extension-rates	genotypes	Patient	hFB	TSC2(+/-)	A	54.58
Neurite-extension-rates	genotypes	Patient	hFB	TSC2(+/-)	A	99.344
Neurite-extension-rates	genotypes	Patient	hFB	TSC2(+/-)	A	155.424
Neurite-extension-rates	genotypes	Patient	hFB	TSC2(+/-)	A	0.916
Neurite-extension-rates	genotypes	Patient	hFB	TSC2(+/-)	A	47.876
Neurite-extension-rates	genotypes	Patient	hFB	TSC2(+/-)	A	113.472
Neurite-extension-rates	genotypes	Patient	hFB	TSC2(+/-)	A	41.136
Neurite-extension-rates	genotypes	Patient	hFB	TSC2(+/-)	A	52.584
Neurite-extension-rates	genotypes	Patient	hFB	TSC2(+/-)	A	47.36
Neurite-extension-rates	genotypes	Patient	hFB	TSC2(+/-)	A	158.68
Neurite-extension-rates	genotypes	Patient	hFB	TSC2(+/-)	A	103.716
Neurite-extension-rates	genotypes	Patient	hFB	TSC2(+/-)	A	78.484
Neurite-extension-rates	genotypes	Patient	hFB	TSC2(+/-)	A	99.688
Neurite-extension-rates	genotypes	Patient	hFB	TSC2(+/-)	A	51.176
Neurite-extension-rates	genotypes	Patient	hFB	TSC2(+/-)	A	76.7
Neurite-extension-rates	genotypes	Patient	hFB	TSC2(+/-)	A	19.22
Neurite-extension-rates	genotypes	Patient	hFB	TSC2(+/-)	A	74.328
Neurite-extension-rates	genotypes	Patient	hFB	TSC2(+/-)	A	94.652
Neurite-extension-rates	genotypes	Patient	hFB	TSC2(+/-)	A	34.592
Neurite-extension-rates	genotypes	Patient	hFB	TSC2(+/-)	A	15.392
Neurite-extension-rates	genotypes	Patient	hFB	TSC2(+/-)	A	29.924
Neurite-extension-rates	genotypes	Patient	hFB	TSC2(+/-)	A	86.16
Neurite-extension-rates	genotypes	Patient	hFB	TSC2(+/-)	A	14.352
Neurite-extension-rates	genotypes	Patient	hFB	TSC2(+/-)	A	83.656
Neurite-extension-rates	genotypes	Patient	hFB	TSC2(+/-)	A	56.692
Neurite-extension-rates	genotypes	Patient	hFB	TSC2(+/-)	A	0.684
Neurite-extension-rates	genotypes	Patient	hFB	TSC2(+/-)	A	27.264
Neurite-extension-rates	genotypes	Patient	hFB	TSC2(+/-)	A	122.348
Neurite-extension-rates	genotypes	Patient	hFB	TSC2(+/-)	A	49.46
Neurite-extension-rates	genotypes	Patient	hFB	TSC2(+/-)	A	1.1
Neurite-extension-rates	genotypes	Patient	hFB	TSC2(+/-)	A	10.536
Neurite-extension-rates	genotypes	Patient	hFB	TSC2(+/-)	A	48.072
Neurite-extension-rates	genotypes	Patient	hFB	TSC2(+/-)	A	22.044
Neurite-extension-rates	genotypes	Patient	hFB	TSC2(+/-)	A	30.14
Neurite-extension-rates	genotypes	Patient	hFB	TSC2(+/-)	A	49.124
Neurite-extension-rates	genotypes	Patient	hFB	TSC2(+/-)	A	15.532
Neurite-extension-rates	genotypes	Patient	hFB	TSC2(+/-)	A	40.796
Neurite-extension-rates	genotypes	Patient	hFB	TSC2(+/-)	A	0.304
Neurite-extension-rates	genotypes	Patient	hFB	TSC2(+/-)	A	45.252
Neurite-extension-rates	genotypes	Patient	hFB	TSC2(+/-)	A	11.08
Neurite-extension-rates	genotypes	Patient	hFB	TSC2(+/-)	A	15.652
Neurite-extension-rates	genotypes	Patient	hFB	TSC2(+/-)	A	39.304
Neurite-extension-rates	genotypes	Patient	hFB	TSC2(+/-)	A	54.712
Neurite-extension-rates	genotypes	Patient	hFB	TSC2(+/-)	A	28.076
Neurite-extension-rates	genotypes	Patient	hFB	TSC2(+/-)	A	50.288
Neurite-extension-rates	genotypes	Patient	hFB	TSC2(+/-)	A	94.064
Neurite-extension-rates	genotypes	Patient	hFB	TSC2(+/-)	A	56.316
Neurite-extension-rates	genotypes	Patient	hFB	TSC2(+/-)	A	25.24
Neurite-extension-rates	genotypes	Patient	hFB	TSC2(+/-)	A	75.192
Neurite-extension-rates	genotypes	Patient	hFB	TSC2(+/-)	A	80.6
Neurite-extension-rates	genotypes	Patient	hFB	TSC2(+/-)	A	109.7
Neurite-extension-rates	genotypes	Patient	hFB	TSC2(+/-)	A	54.14
Neurite-extension-rates	genotypes	Patient	hFB	TSC2(+/-)	A	27.072
Neurite-extension-rates	genotypes	Patient	hFB	TSC2(+/-)	A	1.448
Neurite-extension-rates	genotypes	Patient	hFB	TSC2(+/-)	A	35.408
Neurite-extension-rates	genotypes	Patient	hFB	TSC2(+/-)	A	22.512
Neurite-extension-rates	genotypes	Patient	hFB	TSC2(+/-)	A	17.808
Neurite-extension-rates	genotypes	Patient	hFB	TSC2(+/-)	A	39.224
Neurite-extension-rates	genotypes	Patient	hFB	TSC2(+/-)	A	71.18
Neurite-extension-rates	genotypes	Patient	hFB	TSC2(+/-)	A	50.964
Neurite-extension-rates	genotypes	Patient	hFB	TSC2(+/-)	A	15.164
Neurite-extension-rates	genotypes	Patient	hFB	TSC2(+/-)	A	88.692
Neurite-extension-rates	genotypes	Patient	hFB	TSC2(+/-)	A	64.476
Neurite-extension-rates	genotypes	Patient	hFB	TSC2(+/-)	A	28.74
Neurite-extension-rates	genotypes	Patient	hFB	TSC2(+/-)	A	54.136
Neurite-extension-rates	genotypes	Patient	hFB	TSC2(+/-)	A	27.172
Neurite-extension-rates	genotypes	Patient	hFB	TSC2(+/-)	A	13.088
Neurite-extension-rates	genotypes	Patient	hFB	TSC2(+/-)	A	48.032
Neurite-extension-rates	genotypes	Patient	hFB	TSC2(+/-)	A	70.692
Neurite-extension-rates	genotypes	Patient	hFB	TSC2(+/-)	A	27.112
Neurite-extension-rates	genotypes	Patient	hFB	TSC2(+/-)	A	59.544
Neurite-extension-rates	genotypes	Patient	hFB	TSC2(+/-)	A	12.568
Neurite-extension-rates	genotypes	Patient	hFB	TSC2(+/-)	A	92.556
Neurite-extension-rates	genotypes	Patient	hFB	TSC2(+/-)	A	100.348
Neurite-extension-rates	genotypes	Patient	hFB	TSC2(+/-)	A	39.564
Neurite-extension-rates	genotypes	Patient	hFB	TSC2(+/-)	A	114.1
Neurite-extension-rates	genotypes	Patient	hFB	TSC2(+/-)	A	54.136
Neurite-extension-rates	genotypes	Patient	hFB	TSC2(+/-)	A	63.42
Neurite-extension-rates	genotypes	Patient	hFB	TSC2(+/-)	A	55.068
Neurite-extension-rates	genotypes	Patient	hFB	TSC2(+/-)	A	80.84
Neurite-extension-rates	genotypes	Patient	hFB	TSC2(+/-)	A	31.232
Neurite-extension-rates	genotypes	Patient	hFB	TSC2(+/-)	A	59.404
Neurite-extension-rates	genotypes	Patient	hFB	TSC2(+/-)	A	77.344
Neurite-extension-rates	genotypes	Patient	hFB	TSC2(+/-)	A	42.164
Neurite-extension-rates	genotypes	Patient	hFB	TSC2(+/-)	A	79.636
Neurite-extension-rates	genotypes	Patient	hFB	TSC2(+/-)	A	66.728
Neurite-extension-rates	genotypes	Patient	hFB	TSC2(+/-)	A	121.44
Neurite-extension-rates	genotypes	Patient	hFB	TSC2(+/-)	A	80.276
Neurite-extension-rates	genotypes	Patient	hFB	TSC2(+/-)	A	18.62
Neurite-extension-rates	genotypes	Patient	hFB	TSC2(+/-)	A	53.872
Neurite-extension-rates	genotypes	Patient	hFB	TSC2(+/-)	A	51.036
Neurite-extension-rates	genotypes	Patient	hFB	TSC2(+/-)	A	37.544
Neurite-extension-rates	genotypes	Patient	hFB	TSC2(+/-)	A	54.832
Neurite-extension-rates	genotypes	Patient	hFB	TSC2(+/-)	A	63.176
Neurite-extension-rates	genotypes	Patient	hFB	TSC2(+/-)	A	32.52
Neurite-extension-rates	genotypes	Patient	hFB	TSC2(+/-)	A	93.604
Neurite-extension-rates	genotypes	Patient	hFB	TSC2(+/-)	A	50.14
Neurite-extension-rates	genotypes	Patient	hFB	TSC2(+/-)	A	91.568
Neurite-extension-rates	genotypes	Patient	hFB	TSC2(+/-)	A	40.504
Neurite-extension-rates	genotypes	Patient	hFB	TSC2(+/-)	A	25.864
Neurite-extension-rates	genotypes	Patient	hFB	TSC2(+/-)	A	25.536
Neurite-extension-rates	genotypes	Patient	hFB	TSC2(+/-)	A	61.876
Neurite-extension-rates	genotypes	Patient	hFB	TSC2(+/-)	A	62.82
Neurite-extension-rates	genotypes	Patient	hFB	TSC2(+/-)	A	52.6
Neurite-extension-rates	genotypes	Patient	hFB	TSC2(+/-)	A	77.312
Neurite-extension-rates	genotypes	Patient	hFB	TSC2(+/-)	A	0.916
Neurite-extension-rates	genotypes	Patient	hFB	TSC2(+/-)	A	78.632
Neurite-extension-rates	genotypes	Patient	hFB	TSC2(+/-)	A	56.308
Neurite-extension-rates	genotypes	Patient	hFB	TSC2(+/-)	A	56.832
Neurite-extension-rates	genotypes	Patient	hFB	TSC2(+/-)	A	70.14
Neurite-extension-rates	genotypes	Patient	hFB	TSC2(+/-)	A	55.224
Neurite-extension-rates	genotypes	Patient	hFB	TSC2(+/-)	A	-23.336
Neurite-extension-rates	genotypes	Patient	hFB	TSC2(+/-)	A	22.9
Neurite-extension-rates	genotypes	Patient	hFB	TSC2(+/-)	A	21.132
Neurite-extension-rates	genotypes	Patient	hFB	TSC2(+/-)	A	24.196
Neurite-extension-rates	genotypes	Patient	hFB	TSC2(+/-)	A	42.792
Neurite-extension-rates	genotypes	Patient	hFB	TSC2(+/-)	A	12.872
Neurite-extension-rates	genotypes	Patient	hFB	TSC2(+/-)	A	37.4
Neurite-extension-rates	genotypes	Patient	hFB	TSC2(+/-)	A	79.332
Neurite-extension-rates	genotypes	Patient	hFB	TSC2(+/-)	A	31.132
Neurite-extension-rates	genotypes	Patient	hFB	TSC2(+/-)	A	46.86
Neurite-extension-rates	genotypes	Patient	hFB	TSC2(+/-)	A	130.188
Neurite-extension-rates	genotypes	Patient	hFB	TSC2(+/-)	A	6.008
Neurite-extension-rates	genotypes	Patient	hFB	TSC2(+/-)	A	47.404
Neurite-extension-rates	genotypes	Patient	hFB	TSC2(+/-)	A	63.1
Neurite-extension-rates	genotypes	Patient	hFB	TSC2(+/-)	A	65.996
Neurite-extension-rates	genotypes	Patient	hFB	TSC2(+/-)	A	15.56
Neurite-extension-rates	genotypes	Patient	hFB	TSC2(+/-)	A	1.22
Neurite-extension-rates	genotypes	Patient	hFB	TSC2(+/-)	A	16.012
Neurite-extension-rates	genotypes	Patient	hFB	TSC2(+/-)	A	81.98
Neurite-extension-rates	genotypes	Patient	hFB	TSC2(+/-)	A	27.8
Neurite-extension-rates	genotypes	Patient	hFB	TSC2(+/-)	A	43.748
Neurite-extension-rates	genotypes	Patient	hFB	TSC2(+/-)	A	35.808
Neurite-extension-rates	genotypes	Patient	hFB	TSC2(+/-)	A	54.244
Neurite-extension-rates	genotypes	Patient	hFB	TSC2(+/-)	A	16.428
Neurite-extension-rates	genotypes	Patient	hFB	TSC2(+/-)	A	62.468
Neurite-extension-rates	genotypes	Patient	hFB	TSC2(+/-)	A	36.388
Neurite-extension-rates	genotypes	Patient	hFB	TSC2(+/-)	A	27.536
Neurite-extension-rates	genotypes	Patient	hFB	TSC2(+/-)	A	75.436
Neurite-extension-rates	genotypes	Patient	hFB	TSC2(+/-)	A	67.788
Neurite-extension-rates	genotypes	Patient	hFB	TSC2(+/-)	A	21.576
Neurite-extension-rates	genotypes	Patient	hFB	TSC2(+/-)	A	34.732
Neurite-extension-rates	genotypes	Patient	hFB	TSC2(+/-)	A	45.444
Neurite-extension-rates	genotypes	Patient	hFB	TSC2(+/-)	A	91.184
Neurite-extension-rates	genotypes	Patient	hFB	TSC2(+/-)	A	59.892
Neurite-extension-rates	genotypes	Patient	hFB	TSC2(+/-)	A	36.612
Neurite-extension-rates	genotypes	Patient	hFB	TSC2(+/-)	A	1.22
Neurite-extension-rates	genotypes	Patient	hFB	TSC2(+/-)	A	133.172
Neurite-extension-rates	genotypes	Patient	hFB	TSC2(+/-)	A	55.392
Neurite-extension-rates	genotypes	Patient	hFB	TSC2(+/-)	A	20.072
Neurite-extension-rates	genotypes	Patient	hFB	TSC2(+/-)	A	75.476
Neurite-extension-rates	genotypes	Patient	hFB	TSC2(+/-)	A	1.296
Neurite-extension-rates	genotypes	Patient	hFB	TSC2(+/-)	A	59.644
Neurite-extension-rates	genotypes	Patient	hFB	TSC2(+/-)	A	1.928
Neurite-extension-rates	genotypes	Patient	hFB	TSC2(+/-)	A	49.608
Neurite-extension-rates	genotypes	Patient	hFB	TSC2(+/-)	A	18.924
Neurite-extension-rates	genotypes	Patient	hFB	TSC2(+/-)	A	2.588
Neurite-extension-rates	genotypes	Patient	hFB	TSC2(+/-)	A	24.56
Neurite-extension-rates	genotypes	Patient	hFB	TSC2(+/-)	A	35.212
Neurite-extension-rates	genotypes	Patient	hFB	TSC2(+/-)	A	8.544
Neurite-extension-rates	genotypes	Patient	hFB	TSC2(+/-)	A	32.464
Neurite-extension-rates	genotypes	Patient	hFB	TSC2(+/-)	A	102.592
Neurite-extension-rates	genotypes	Patient	hFB	TSC2(+/-)	A	37.088
Neurite-extension-rates	genotypes	Patient	hFB	TSC2(+/-)	A	9.152
Neurite-extension-rates	genotypes	Patient	hFB	TSC2(+/-)	A	46.4
Neurite-extension-rates	genotypes	Patient	hFB	TSC2(+/-)	A	22.604
Neurite-extension-rates	genotypes	Patient	hFB	TSC2(+/-)	A	58.712
Neurite-extension-rates	genotypes	Patient	hFB	TSC2(+/-)	A	74.586
Neurite-extension-rates	genotypes	Patient	hFB	TSC2(+/-)	A	12.287
Neurite-extension-rates	genotypes	Patient	hFB	TSC2(+/-)	A	14.995
Neurite-extension-rates	genotypes	Patient	hFB	TSC2(+/-)	A	18.332
Neurite-extension-rates	genotypes	Patient	hFB	TSC2(+/-)	A	-48.347
Neurite-extension-rates	genotypes	Patient	hFB	TSC2(+/-)	A	29.222
Neurite-extension-rates	genotypes	Patient	hFB	TSC2(+/-)	A	22.528
Neurite-extension-rates	genotypes	Patient	hFB	TSC2(+/-)	A	26.64
Neurite-extension-rates	genotypes	Patient	hFB	TSC2(+/-)	A	33.145
Neurite-extension-rates	genotypes	Patient	hFB	TSC2(+/-)	A	6.543
Neurite-extension-rates	genotypes	Patient	hFB	TSC2(+/-)	A	53.933
Neurite-extension-rates	genotypes	Patient	hFB	TSC2(+/-)	A	41.1
Neurite-extension-rates	genotypes	Patient	hFB	TSC2(+/-)	A	41.564
Neurite-extension-rates	genotypes	Patient	hFB	TSC2(+/-)	A	20.593
Neurite-extension-rates	genotypes	Patient	hFB	TSC2(+/-)	A	1.408
Neurite-extension-rates	genotypes	Patient	hFB	TSC2(+/-)	A	63.771
Neurite-extension-rates	genotypes	Patient	hFB	TSC2(+/-)	A	26.52
Neurite-extension-rates	genotypes	Patient	hFB	TSC2(+/-)	A	43.932
Neurite-extension-rates	genotypes	Patient	hFB	TSC2(+/-)	A	2.286
Neurite-extension-rates	genotypes	Patient	hFB	TSC2(+/-)	A	50.467
Neurite-extension-rates	genotypes	Patient	hFB	TSC2(+/-)	A	36.136
Neurite-extension-rates	genotypes	Patient	hFB	TSC2(+/-)	A	74.972
Neurite-extension-rates	genotypes	Patient	hFB	TSC2(+/-)	A	70.767
Neurite-extension-rates	genotypes	Patient	hFB	TSC2(+/-)	A	8.165
Neurite-extension-rates	genotypes	Patient	hFB	TSC2(+/-)	A	55.418
Neurite-extension-rates	genotypes	Patient	hFB	TSC2(+/-)	A	6.03
Neurite-extension-rates	genotypes	Patient	hFB	TSC2(+/-)	A	29.047
Neurite-extension-rates	genotypes	Patient	hFB	TSC2(+/-)	A	39.433
Neurite-extension-rates	genotypes	Patient	hFB	TSC2(+/-)	A	15.567
Neurite-extension-rates	genotypes	Patient	hFB	TSC2(+/-)	A	25.782
Neurite-extension-rates	genotypes	Patient	hFB	TSC2(+/-)	A	72.088
Neurite-extension-rates	genotypes	Patient	hFB	TSC2(+/-)	A	79.153
Neurite-extension-rates	genotypes	Patient	hFB	TSC2(+/-)	A	71.462
Neurite-extension-rates	genotypes	Patient	hFB	TSC2(+/-)	A	1.22
Neurite-extension-rates	genotypes	Patient	hFB	TSC2(+/-)	A	20.22
Neurite-extension-rates	genotypes	Patient	hFB	TSC2(+/-)	A	1.22
Neurite-extension-rates	genotypes	Patient	hFB	TSC2(+/-)	A	25.132
Neurite-extension-rates	genotypes	Patient	hFB	TSC2(+/-)	A	67.132
Neurite-extension-rates	genotypes	Patient	hFB	TSC2(+/-)	A	54.884
Neurite-extension-rates	genotypes	Patient	hFB	TSC2(+/-)	A	83.776
Neurite-extension-rates	genotypes	Patient	hFB	TSC2(+/-)	A	22
Neurite-extension-rates	genotypes	Patient	hFB	TSC2(+/-)	A	74.256
Neurite-extension-rates	genotypes	Patient	hFB	TSC2(+/-)	A	37.048
Neurite-extension-rates	genotypes	Patient	hFB	TSC2(+/-)	A	31.112
Neurite-extension-rates	genotypes	Patient	hFB	TSC2(+/-)	A	28.932
Neurite-extension-rates	genotypes	Patient	hFB	TSC2(+/-)	A	-110.804
Neurite-extension-rates	genotypes	Patient	hFB	TSC2(+/-)	A	89.748
Neurite-extension-rates	genotypes	Patient	hFB	TSC2(+/-)	A	86.312
Neurite-extension-rates	genotypes	Patient	hFB	TSC2(+/-)	A	36.296
Neurite-extension-rates	genotypes	Patient	hFB	TSC2(+/-)	A	37.452
Neurite-extension-rates	genotypes	Patient	hFB	TSC2(+/-)	A	71.976
Neurite-extension-rates	genotypes	Patient	hFB	TSC2(+/-)	A	24.176
Neurite-extension-rates	genotypes	Patient	hFB	TSC2(+/-)	A	57.604
Neurite-extension-rates	genotypes	Patient	hFB	TSC2(+/-)	A	1.22
Neurite-extension-rates	genotypes	Patient	hFB	TSC2(+/-)	A	60.092
Neurite-extension-rates	genotypes	Patient	hFB	TSC2(+/-)	A	46.964
Neurite-extension-rates	genotypes	Patient	hFB	TSC2(+/-)	A	81.94
Neurite-extension-rates	genotypes	Patient	hFB	TSC2(+/-)	A	81.704
Neurite-extension-rates	genotypes	Patient	hFB	TSC2(+/-)	A	61.536
Neurite-extension-rates	genotypes	Patient	hFB	TSC2(+/-)	A	68.324
Neurite-extension-rates	genotypes	Patient	hFB	TSC2(+/-)	A	2.728
Neurite-extension-rates	genotypes	Patient	hFB	TSC2(+/-)	A	109.22
Neurite-extension-rates	genotypes	Patient	hFB	TSC2(+/-)	A	59.032
Neurite-extension-rates	genotypes	Patient	hFB	TSC2(+/-)	A	17.788
Neurite-extension-rates	genotypes	Patient	hFB	TSC2(+/-)	A	14.116
Neurite-extension-rates	genotypes	Patient	hFB	TSC2(+/-)	A	92.984
Neurite-extension-rates	genotypes	Patient	hFB	TSC2(+/-)	A	27.096
Neurite-extension-rates	genotypes	Patient	hFB	TSC2(+/-)	A	1.724
Neurite-extension-rates	genotypes	Patient	hFB	TSC2(+/-)	A	30.336
Neurite-extension-rates	genotypes	Patient	hFB	TSC2(+/-)	A	80.256
Neurite-extension-rates	genotypes	Patient	hFB	TSC2(+/-)	A	67.132
Neurite-extension-rates	genotypes	Patient	hFB	TSC2(+/-)	A	24.772
Neurite-extension-rates	genotypes	Patient	hFB	TSC2(+/-)	A	40.624
Neurite-extension-rates	genotypes	Patient	hFB	TSC2(+/-)	A	21.156
Neurite-extension-rates	genotypes	Patient	hFB	TSC2(+/-)	A	55.412
Neurite-extension-rates	genotypes	Patient	hFB	TSC2(+/-)	A	37.892
Neurite-extension-rates	genotypes	Patient	hFB	TSC2(+/-)	A	57.964
Neurite-extension-rates	genotypes	Patient	hFB	TSC2(+/-)	A	26.352
Neurite-extension-rates	genotypes	Patient	hFB	TSC2(+/-)	A	35.912
Neurite-extension-rates	genotypes	Patient	hFB	TSC2(+/-)	A	2.124
Neurite-extension-rates	genotypes	Patient	hFB	TSC2(+/-)	A	70.052
Neurite-extension-rates	genotypes	Patient	hFB	TSC2(+/-)	A	98.036
Neurite-extension-rates	genotypes	Patient	hFB	TSC2(+/-)	A	58.956
Neurite-extension-rates	genotypes	Patient	hFB	TSC2(+/-)	A	114.108
Neurite-extension-rates	genotypes	Patient	hFB	TSC2(+/-)	A	112.592
Neurite-extension-rates	genotypes	Patient	hFB	TSC2(+/-)	A	105.968
Neurite-extension-rates	genotypes	Patient	hFB	TSC2(+/-)	A	26.972
Neurite-extension-rates	genotypes	Patient	hFB	TSC2(+/-)	A	68.788
Neurite-extension-rates	genotypes	Patient	hFB	TSC2(+/-)	A	32.244
Neurite-extension-rates	genotypes	Patient	hFB	TSC2(+/-)	A	153.244
Neurite-extension-rates	genotypes	Patient	hFB	TSC2(+/-)	A	48.628
Neurite-extension-rates	genotypes	Patient	hFB	TSC2(+/-)	A	1.448
Neurite-extension-rates	genotypes	Patient	hFB	TSC2(+/-)	A	39.096
Neurite-extension-rates	genotypes	Patient	hFB	TSC2(+/-)	A	64.488
Neurite-extension-rates	genotypes	Patient	hFB	TSC2(+/-)	A	81.56
Neurite-extension-rates	genotypes	Patient	hFB	TSC2(+/-)	A	70.14
Neurite-extension-rates	genotypes	Patient	hFB	TSC2(+/-)	A	63.26
Neurite-extension-rates	genotypes	Patient	hFB	TSC2(+/-)	A	59.668
Neurite-extension-rates	genotypes	Patient	hFB	TSC2(+/-)	A	48.744
Neurite-extension-rates	genotypes	Patient	hFB	TSC2(+/-)	A	25
Neurite-extension-rates	genotypes	Patient	hFB	TSC2(+/-)	A	58.248
Neurite-extension-rates	genotypes	Patient	hFB	TSC2(+/-)	A	53.368
Neurite-extension-rates	genotypes	Patient	hFB	TSC2(+/-)	A	46.4
Neurite-extension-rates	genotypes	Patient	hFB	TSC2(+/-)	A	69.468
Neurite-extension-rates	genotypes	Patient	hFB	TSC2(+/-)	A	37.176
Neurite-extension-rates	genotypes	Patient	hFB	TSC2(+/-)	A	78.864
Neurite-extension-rates	genotypes	Patient	hFB	TSC2(+/-)	A	70.356
Neurite-extension-rates	genotypes	Patient	hFB	TSC2(+/-)	A	38.972
Neurite-extension-rates	genotypes	Patient	hFB	TSC2(+/-)	A	78.736
Neurite-extension-rates	genotypes	Patient	hFB	TSC2(+/-)	A	75.924
Neurite-extension-rates	genotypes	Patient	hFB	TSC2(+/-)	A	51.372
Neurite-extension-rates	genotypes	Patient	hFB	TSC2(+/-)	A	48.919
Neurite-extension-rates	genotypes	Patient	hFB	TSC2(+/-)	A	62.468
Neurite-extension-rates	genotypes	Patient	hFB	TSC2(+/-)	A	40.046
Neurite-extension-rates	genotypes	Patient	hFB	TSC2(+/-)	A	66.919
Neurite-extension-rates	genotypes	Patient	hFB	TSC2(+/-)	A	55.875
Neurite-extension-rates	genotypes	Patient	hFB	TSC2(+/-)	A	48.495
Neurite-extension-rates	genotypes	Patient	hFB	TSC2(+/-)	A	81.45
Neurite-extension-rates	genotypes	Patient	hFB	TSC2(+/-)	A	40.793
Neurite-extension-rates	genotypes	Patient	hFB	TSC2(+/-)	A	71.606
Neurite-extension-rates	genotypes	Patient	hFB	TSC2(+/-)	A	24.026
Neurite-extension-rates	genotypes	Patient	hFB	TSC2(+/-)	A	57.855
Neurite-extension-rates	genotypes	Patient	hFB	TSC2(+/-)	A	33.011
Neurite-extension-rates	genotypes	Patient	hFB	TSC2(+/-)	A	89.584
Neurite-extension-rates	genotypes	Patient	hFB	TSC2(+/-)	A	42.263
Neurite-extension-rates	genotypes	Patient	hFB	TSC2(+/-)	A	29.97
Neurite-extension-rates	genotypes	Patient	hFB	TSC2(+/-)	A	36.585
Neurite-extension-rates	genotypes	Patient	hFB	TSC2(+/-)	A	37.676
Neurite-extension-rates	genotypes	Patient	hFB	TSC2(+/-)	A	70.601
Neurite-extension-rates	genotypes	Patient	hFB	TSC2(+/-)	A	36.364
Neurite-extension-rates	genotypes	Patient	hFB	TSC2(+/-)	B	66.988
Neurite-extension-rates	genotypes	Patient	hFB	TSC2(+/-)	B	46.376
Neurite-extension-rates	genotypes	Patient	hFB	TSC2(+/-)	B	139.148
Neurite-extension-rates	genotypes	Patient	hFB	TSC2(+/-)	B	50.452
Neurite-extension-rates	genotypes	Patient	hFB	TSC2(+/-)	B	59.532
Neurite-extension-rates	genotypes	Patient	hFB	TSC2(+/-)	B	40.068
Neurite-extension-rates	genotypes	Patient	hFB	TSC2(+/-)	B	66.572
Neurite-extension-rates	genotypes	Patient	hFB	TSC2(+/-)	B	62.176
Neurite-extension-rates	genotypes	Patient	hFB	TSC2(+/-)	B	17.924
Neurite-extension-rates	genotypes	Patient	hFB	TSC2(+/-)	B	53.872
Neurite-extension-rates	genotypes	Patient	hFB	TSC2(+/-)	B	-12.72
Neurite-extension-rates	genotypes	Patient	hFB	TSC2(+/-)	B	75.36
Neurite-extension-rates	genotypes	Patient	hFB	TSC2(+/-)	B	35.34
Neurite-extension-rates	genotypes	Patient	hFB	TSC2(+/-)	B	65.896
Neurite-extension-rates	genotypes	Patient	hFB	TSC2(+/-)	B	67.788
Neurite-extension-rates	genotypes	Patient	hFB	TSC2(+/-)	B	70.568
Neurite-extension-rates	genotypes	Patient	hFB	TSC2(+/-)	B	34.768
Neurite-extension-rates	genotypes	Patient	hFB	TSC2(+/-)	B	85.504
Neurite-extension-rates	genotypes	Patient	hFB	TSC2(+/-)	B	86.488
Neurite-extension-rates	genotypes	Patient	hFB	TSC2(+/-)	B	19.256
Neurite-extension-rates	genotypes	Patient	hFB	TSC2(+/-)	B	0
Neurite-extension-rates	genotypes	Patient	hFB	TSC2(+/-)	B	108.012
Neurite-extension-rates	genotypes	Patient	hFB	TSC2(+/-)	B	95.588
Neurite-extension-rates	genotypes	Patient	hFB	TSC2(+/-)	B	62.392
Neurite-extension-rates	genotypes	Patient	hFB	TSC2(+/-)	B	63.22
Neurite-extension-rates	genotypes	Patient	hFB	TSC2(+/-)	B	50.98
Neurite-extension-rates	genotypes	Patient	hFB	TSC2(+/-)	B	67.416
Neurite-extension-rates	genotypes	Patient	hFB	TSC2(+/-)	B	85.792
Neurite-extension-rates	genotypes	Patient	hFB	TSC2(+/-)	B	34.304
Neurite-extension-rates	genotypes	Patient	hFB	TSC2(+/-)	B	44.18
Neurite-extension-rates	genotypes	Patient	hFB	TSC2(+/-)	B	74.756
Neurite-extension-rates	genotypes	Patient	hFB	TSC2(+/-)	B	80.38
Neurite-extension-rates	genotypes	Patient	hFB	TSC2(+/-)	B	72.296
Neurite-extension-rates	genotypes	Patient	hFB	TSC2(+/-)	B	85.296
Neurite-extension-rates	genotypes	Patient	hFB	TSC2(+/-)	B	68.612
Neurite-extension-rates	genotypes	Patient	hFB	TSC2(+/-)	B	44.024
Neurite-extension-rates	genotypes	Patient	hFB	TSC2(+/-)	B	49.864
Neurite-extension-rates	genotypes	Patient	hFB	TSC2(+/-)	B	0
Neurite-extension-rates	genotypes	Patient	hFB	TSC2(+/-)	B	29.7
Neurite-extension-rates	genotypes	Patient	hFB	TSC2(+/-)	B	72.964
Neurite-extension-rates	genotypes	Patient	hFB	TSC2(+/-)	B	106.004
Neurite-extension-rates	genotypes	Patient	hFB	TSC2(+/-)	B	173.992
Neurite-extension-rates	genotypes	Patient	hFB	TSC2(+/-)	B	136.392
Neurite-extension-rates	genotypes	Patient	hFB	TSC2(+/-)	B	152.672
Neurite-extension-rates	genotypes	Patient	hFB	TSC2(+/-)	B	97.6
Neurite-extension-rates	genotypes	Patient	hFB	TSC2(+/-)	B	109.092
Neurite-extension-rates	genotypes	Patient	hFB	TSC2(+/-)	B	91.012
Neurite-extension-rates	genotypes	Patient	hFB	TSC2(+/-)	B	124.06
Neurite-extension-rates	genotypes	Patient	hFB	TSC2(+/-)	B	79.252
Neurite-extension-rates	genotypes	Patient	hFB	TSC2(+/-)	B	60.036
Neurite-extension-rates	genotypes	Patient	hFB	TSC2(+/-)	B	78.533
Neurite-extension-rates	genotypes	Patient	hFB	TSC2(+/-)	B	13.631
Neurite-extension-rates	genotypes	Patient	hFB	TSC2(+/-)	B	62.771
Neurite-extension-rates	genotypes	Patient	hFB	TSC2(+/-)	B	7.388
Neurite-extension-rates	genotypes	Patient	hFB	TSC2(+/-)	B	114.761
Neurite-extension-rates	genotypes	Patient	hFB	TSC2(+/-)	B	124.789
Neurite-extension-rates	genotypes	Patient	hFB	TSC2(+/-)	B	48.379
Neurite-extension-rates	genotypes	Patient	hFB	TSC2(+/-)	B	69.364
Neurite-extension-rates	genotypes	Patient	hFB	TSC2(+/-)	B	-65.423
Neurite-extension-rates	genotypes	Patient	hFB	TSC2(+/-)	B	14.209
Neurite-extension-rates	genotypes	Patient	hFB	TSC2(+/-)	B	118.755
Neurite-extension-rates	genotypes	Patient	hFB	TSC2(+/-)	B	-96.503
Neurite-extension-rates	genotypes	Patient	hFB	TSC2(+/-)	B	20.651
Neurite-extension-rates	genotypes	Patient	hFB	TSC2(+/-)	B	64.455
Neurite-extension-rates	genotypes	Patient	hFB	TSC2(+/-)	B	72.623
Neurite-extension-rates	genotypes	Patient	hFB	TSC2(+/-)	B	-99.919
Neurite-extension-rates	genotypes	Patient	hFB	TSC2(+/-)	B	22.35
Neurite-extension-rates	genotypes	Patient	hFB	TSC2(+/-)	B	72.364
Neurite-extension-rates	genotypes	Patient	hFB	TSC2(+/-)	B	60.46
Neurite-extension-rates	genotypes	Patient	hFB	TSC2(+/-)	B	61.548
Neurite-extension-rates	genotypes	Patient	hFB	TSC2(+/-)	B	19.176
Neurite-extension-rates	genotypes	Patient	hFB	TSC2(+/-)	B	49.664
Neurite-extension-rates	genotypes	Patient	hFB	TSC2(+/-)	B	42.728
Neurite-extension-rates	genotypes	Patient	hFB	TSC2(+/-)	B	45.696
Neurite-extension-rates	genotypes	Patient	hFB	TSC2(+/-)	B	56.04
Neurite-extension-rates	genotypes	Patient	hFB	TSC2(+/-)	B	26.852
Neurite-extension-rates	genotypes	Patient	hFB	TSC2(+/-)	B	110.124
Neurite-extension-rates	genotypes	Patient	hFB	TSC2(+/-)	B	56.324
Neurite-extension-rates	genotypes	Patient	hFB	TSC2(+/-)	B	61.308
Neurite-extension-rates	genotypes	Patient	hFB	TSC2(+/-)	B	46.82
Neurite-extension-rates	genotypes	Patient	hFB	TSC2(+/-)	B	46.752
Neurite-extension-rates	genotypes	Patient	hFB	TSC2(+/-)	B	50.892
Neurite-extension-rates	genotypes	Patient	hFB	TSC2(+/-)	B	22.316
Neurite-extension-rates	genotypes	Patient	hFB	TSC2(+/-)	B	49.14
Neurite-extension-rates	genotypes	Patient	hFB	TSC2(+/-)	B	71.712
Neurite-extension-rates	genotypes	Patient	hFB	TSC2(+/-)	B	17.272
Neurite-extension-rates	genotypes	Patient	hFB	TSC2(+/-)	B	12.6
Neurite-extension-rates	genotypes	Patient	hFB	TSC2(+/-)	B	47.464
Neurite-extension-rates	genotypes	Patient	hFB	TSC2(+/-)	B	86.04
Neurite-extension-rates	genotypes	Patient	hFB	TSC2(+/-)	B	14.848
Neurite-extension-rates	genotypes	Patient	hFB	TSC2(+/-)	B	2.484
Neurite-extension-rates	genotypes	Patient	hFB	TSC2(+/-)	B	81.76
Neurite-extension-rates	genotypes	Patient	hFB	TSC2(+/-)	B	23.208
Neurite-extension-rates	genotypes	Patient	hFB	TSC2(+/-)	B	77.72
Neurite-extension-rates	genotypes	Patient	hFB	TSC2(+/-)	B	49.62
Neurite-extension-rates	genotypes	Patient	hFB	TSC2(+/-)	B	1.244
Neurite-extension-rates	genotypes	Patient	hFB	TSC2(+/-)	B	29.864
Neurite-extension-rates	genotypes	Patient	hFB	TSC2(+/-)	B	62.796
Neurite-extension-rates	genotypes	Patient	hFB	TSC2(+/-)	B	42.096
Neurite-extension-rates	genotypes	Patient	hFB	TSC2(+/-)	B	30.876
Neurite-extension-rates	genotypes	Patient	hFB	TSC2(+/-)	B	46.672
Neurite-extension-rates	genotypes	Patient	hFB	TSC2(+/-)	B	56.336
Neurite-extension-rates	genotypes	Patient	hFB	TSC2(+/-)	B	39.28
Neurite-extension-rates	genotypes	Patient	hFB	TSC2(+/-)	B	78.376
Neurite-extension-rates	genotypes	Patient	hFB	TSC2(+/-)	B	9.628
Neurite-extension-rates	genotypes	Patient	hFB	TSC2(+/-)	B	32.484
Neurite-extension-rates	genotypes	Patient	hFB	TSC2(+/-)	B	54.012
Neurite-extension-rates	genotypes	Patient	hFB	TSC2(+/-)	B	5.936
Neurite-extension-rates	genotypes	Patient	hFB	TSC2(+/-)	B	1.852
Neurite-extension-rates	genotypes	Patient	hFB	TSC2(+/-)	B	67.368
Neurite-extension-rates	genotypes	Patient	hFB	TSC2(+/-)	B	43.708
Neurite-extension-rates	genotypes	Patient	hFB	TSC2(+/-)	B	97.284
Neurite-extension-rates	genotypes	Patient	hFB	TSC2(+/-)	B	0
Neurite-extension-rates	genotypes	Patient	hFB	TSC2(+/-)	B	52.608
Neurite-extension-rates	genotypes	Patient	hFB	TSC2(+/-)	B	52.512
Neurite-extension-rates	genotypes	Patient	hFB	TSC2(+/-)	B	48.192
Neurite-extension-rates	genotypes	Patient	hFB	TSC2(+/-)	B	118.548
Neurite-extension-rates	genotypes	Patient	hFB	TSC2(+/-)	B	60.704
Neurite-extension-rates	genotypes	Patient	hFB	TSC2(+/-)	B	59.195
Neurite-extension-rates	genotypes	Patient	hFB	TSC2(-/-)	A	60.62
Neurite-extension-rates	genotypes	Patient	hFB	TSC2(-/-)	A	-42.264
Neurite-extension-rates	genotypes	Patient	hFB	TSC2(-/-)	A	49.596
Neurite-extension-rates	genotypes	Patient	hFB	TSC2(-/-)	A	66.392
Neurite-extension-rates	genotypes	Patient	hFB	TSC2(-/-)	A	92.096
Neurite-extension-rates	genotypes	Patient	hFB	TSC2(-/-)	A	49.4
Neurite-extension-rates	genotypes	Patient	hFB	TSC2(-/-)	A	14.892
Neurite-extension-rates	genotypes	Patient	hFB	TSC2(-/-)	A	50.752
Neurite-extension-rates	genotypes	Patient	hFB	TSC2(-/-)	A	0
Neurite-extension-rates	genotypes	Patient	hFB	TSC2(-/-)	A	80.2
Neurite-extension-rates	genotypes	Patient	hFB	TSC2(-/-)	A	19.736
Neurite-extension-rates	genotypes	Patient	hFB	TSC2(-/-)	A	40.004
Neurite-extension-rates	genotypes	Patient	hFB	TSC2(-/-)	A	54.12
Neurite-extension-rates	genotypes	Patient	hFB	TSC2(-/-)	A	50.632
Neurite-extension-rates	genotypes	Patient	hFB	TSC2(-/-)	A	87.048
Neurite-extension-rates	genotypes	Patient	hFB	TSC2(-/-)	A	145.908
Neurite-extension-rates	genotypes	Patient	hFB	TSC2(-/-)	A	6.22
Neurite-extension-rates	genotypes	Patient	hFB	TSC2(-/-)	A	89.276
Neurite-extension-rates	genotypes	Patient	hFB	TSC2(-/-)	A	52.756
Neurite-extension-rates	genotypes	Patient	hFB	TSC2(-/-)	A	32.656
Neurite-extension-rates	genotypes	Patient	hFB	TSC2(-/-)	A	55.864
Neurite-extension-rates	genotypes	Patient	hFB	TSC2(-/-)	A	23.696
Neurite-extension-rates	genotypes	Patient	hFB	TSC2(-/-)	A	2.224
Neurite-extension-rates	genotypes	Patient	hFB	TSC2(-/-)	A	0.696
Neurite-extension-rates	genotypes	Patient	hFB	TSC2(-/-)	A	14.332
Neurite-extension-rates	genotypes	Patient	hFB	TSC2(-/-)	A	53.336
Neurite-extension-rates	genotypes	Patient	hFB	TSC2(-/-)	A	0
Neurite-extension-rates	genotypes	Patient	hFB	TSC2(-/-)	A	48.512
Neurite-extension-rates	genotypes	Patient	hFB	TSC2(-/-)	A	54.332
Neurite-extension-rates	genotypes	Patient	hFB	TSC2(-/-)	A	9.984
Neurite-extension-rates	genotypes	Patient	hFB	TSC2(-/-)	A	5.552
Neurite-extension-rates	genotypes	Patient	hFB	TSC2(-/-)	A	52.216
Neurite-extension-rates	genotypes	Patient	hFB	TSC2(-/-)	A	7.44
Neurite-extension-rates	genotypes	Patient	hFB	TSC2(-/-)	A	99.696
Neurite-extension-rates	genotypes	Patient	hFB	TSC2(-/-)	A	32.271
Neurite-extension-rates	genotypes	Patient	hFB	TSC2(-/-)	A	74.946
Neurite-extension-rates	genotypes	Patient	hFB	TSC2(-/-)	A	27.6
Neurite-extension-rates	genotypes	Patient	hFB	TSC2(-/-)	A	5.682
Neurite-extension-rates	genotypes	Patient	hFB	TSC2(-/-)	A	9.393
Neurite-extension-rates	genotypes	Patient	hFB	TSC2(-/-)	A	56.658
Neurite-extension-rates	genotypes	Patient	hFB	TSC2(-/-)	A	40.008
Neurite-extension-rates	genotypes	Patient	hFB	TSC2(-/-)	A	19.536
Neurite-extension-rates	genotypes	Patient	hFB	TSC2(-/-)	A	25.413
Neurite-extension-rates	genotypes	Patient	hFB	TSC2(-/-)	A	59.973
Neurite-extension-rates	genotypes	Patient	hFB	TSC2(-/-)	A	44.667
Neurite-extension-rates	genotypes	Patient	hFB	TSC2(-/-)	A	51.72
Neurite-extension-rates	genotypes	Patient	hFB	TSC2(-/-)	A	50.457
Neurite-extension-rates	genotypes	Patient	hFB	TSC2(-/-)	A	18.906
Neurite-extension-rates	genotypes	Patient	hFB	TSC2(-/-)	A	32.847
Neurite-extension-rates	genotypes	Patient	hFB	TSC2(-/-)	A	8.757
Neurite-extension-rates	genotypes	Patient	hFB	TSC2(-/-)	A	22.566
Neurite-extension-rates	genotypes	Patient	hFB	TSC2(-/-)	A	32.859
Neurite-extension-rates	genotypes	Patient	hFB	TSC2(-/-)	A	5.61
Neurite-extension-rates	genotypes	Patient	hFB	TSC2(-/-)	A	37.38
Neurite-extension-rates	genotypes	Patient	hFB	TSC2(-/-)	A	30.111
Neurite-extension-rates	genotypes	Patient	hFB	TSC2(-/-)	A	1.374
Neurite-extension-rates	genotypes	Patient	hFB	TSC2(-/-)	A	9.774
Neurite-extension-rates	genotypes	Patient	hFB	TSC2(-/-)	A	28.275
Neurite-extension-rates	genotypes	Patient	hFB	TSC2(-/-)	A	26.7
Neurite-extension-rates	genotypes	Patient	hFB	TSC2(-/-)	A	24.411
Neurite-extension-rates	genotypes	Patient	hFB	TSC2(-/-)	A	34.8
Neurite-extension-rates	genotypes	Patient	hFB	TSC2(-/-)	A	16.503
Neurite-extension-rates	genotypes	Patient	hFB	TSC2(-/-)	A	14.688
Neurite-extension-rates	genotypes	Patient	hFB	TSC2(-/-)	A	34.953
Neurite-extension-rates	genotypes	Patient	hFB	TSC2(-/-)	A	18.882
Neurite-extension-rates	genotypes	Patient	hFB	TSC2(-/-)	A	21.009
Neurite-extension-rates	genotypes	Patient	hFB	TSC2(-/-)	A	-15.078
Neurite-extension-rates	genotypes	Patient	hFB	TSC2(-/-)	A	44.553
Neurite-extension-rates	genotypes	Patient	hFB	TSC2(-/-)	A	49.41
Neurite-extension-rates	genotypes	Patient	hFB	TSC2(-/-)	A	16.305
Neurite-extension-rates	genotypes	Patient	hFB	TSC2(-/-)	A	7.551
Neurite-extension-rates	genotypes	Patient	hFB	TSC2(-/-)	A	30.051
Neurite-extension-rates	genotypes	Patient	hFB	TSC2(-/-)	A	10.206
Neurite-extension-rates	genotypes	Patient	hFB	TSC2(-/-)	A	30.111
Neurite-extension-rates	genotypes	Patient	hFB	TSC2(-/-)	A	21.669
Neurite-extension-rates	genotypes	Patient	hFB	TSC2(-/-)	A	5.361
Neurite-extension-rates	genotypes	Patient	hFB	TSC2(-/-)	A	37.736
Neurite-extension-rates	genotypes	Patient	hFB	TSC2(-/-)	A	23.532
Neurite-extension-rates	genotypes	Patient	hFB	TSC2(-/-)	A	32.52
Neurite-extension-rates	genotypes	Patient	hFB	TSC2(-/-)	A	31.08
Neurite-extension-rates	genotypes	Patient	hFB	TSC2(-/-)	A	66.712
Neurite-extension-rates	genotypes	Patient	hFB	TSC2(-/-)	A	17.476
Neurite-extension-rates	genotypes	Patient	hFB	TSC2(-/-)	A	13.652
Neurite-extension-rates	genotypes	Patient	hFB	TSC2(-/-)	A	38.728
Neurite-extension-rates	genotypes	Patient	hFB	TSC2(-/-)	A	36.936
Neurite-extension-rates	genotypes	Patient	hFB	TSC2(-/-)	A	23.2
Neurite-extension-rates	genotypes	Patient	hFB	TSC2(-/-)	A	33.96
Neurite-extension-rates	genotypes	Patient	hFB	TSC2(-/-)	A	26.568
Neurite-extension-rates	genotypes	Patient	hFB	TSC2(-/-)	A	60.008
Neurite-extension-rates	genotypes	Patient	hFB	TSC2(-/-)	A	105.128
Neurite-extension-rates	genotypes	Patient	hFB	TSC2(-/-)	A	-58.536
Neurite-extension-rates	genotypes	Patient	hFB	TSC2(-/-)	A	42.104
Neurite-extension-rates	genotypes	Patient	hFB	TSC2(-/-)	A	25.776
Neurite-extension-rates	genotypes	Patient	hFB	TSC2(-/-)	A	34.328
Neurite-extension-rates	genotypes	Patient	hFB	TSC2(-/-)	A	27.312
Neurite-extension-rates	genotypes	Patient	hFB	TSC2(-/-)	A	45.568
Neurite-extension-rates	genotypes	Patient	hFB	TSC2(-/-)	A	29.268
Neurite-extension-rates	genotypes	Patient	hFB	TSC2(-/-)	A	15.548
Neurite-extension-rates	genotypes	Patient	hFB	TSC2(-/-)	A	6.692
Neurite-extension-rates	genotypes	Patient	hFB	TSC2(-/-)	A	49.472
Neurite-extension-rates	genotypes	Patient	hFB	TSC2(-/-)	A	37.932
Neurite-extension-rates	genotypes	Patient	hFB	TSC2(-/-)	A	30.316
Neurite-extension-rates	genotypes	Patient	hFB	TSC2(-/-)	A	22.504
Neurite-extension-rates	genotypes	Patient	hFB	TSC2(-/-)	A	23.452
Neurite-extension-rates	genotypes	Patient	hFB	TSC2(-/-)	A	42.556
Neurite-extension-rates	genotypes	Patient	hFB	TSC2(-/-)	A	35.648
Neurite-extension-rates	genotypes	Patient	hFB	TSC2(-/-)	A	24.328
Neurite-extension-rates	genotypes	Patient	hFB	TSC2(-/-)	A	38.6
Neurite-extension-rates	genotypes	Patient	hFB	TSC2(-/-)	A	55.532
Neurite-extension-rates	genotypes	Patient	hFB	TSC2(-/-)	A	35.132
Neurite-extension-rates	genotypes	Patient	hFB	TSC2(-/-)	A	37.168
Neurite-extension-rates	genotypes	Patient	hFB	TSC2(-/-)	A	33.976
Neurite-extension-rates	genotypes	Patient	hFB	TSC2(-/-)	A	0.648
Neurite-extension-rates	genotypes	Patient	hFB	TSC2(-/-)	A	23.004
Neurite-extension-rates	genotypes	Patient	hFB	TSC2(-/-)	A	18.544
Neurite-extension-rates	genotypes	Patient	hFB	TSC2(-/-)	A	10.284
Neurite-extension-rates	genotypes	Patient	hFB	TSC2(-/-)	A	28.724
Neurite-extension-rates	genotypes	Patient	hFB	TSC2(-/-)	A	58.756
Neurite-extension-rates	genotypes	Patient	hFB	TSC2(-/-)	A	-13.344
Neurite-extension-rates	genotypes	Patient	hFB	TSC2(-/-)	B	1.712
Neurite-extension-rates	genotypes	Patient	hFB	TSC2(-/-)	B	-59.269
Neurite-extension-rates	genotypes	Patient	hFB	TSC2(-/-)	B	29.891
Neurite-extension-rates	genotypes	Patient	hFB	TSC2(-/-)	B	16.511
Neurite-extension-rates	genotypes	Patient	hFB	TSC2(-/-)	B	15.911
Neurite-extension-rates	genotypes	Patient	hFB	TSC2(-/-)	B	21.872
Neurite-extension-rates	genotypes	Patient	hFB	TSC2(-/-)	B	16.151
Neurite-extension-rates	genotypes	Patient	hFB	TSC2(-/-)	B	22.299
Neurite-extension-rates	genotypes	Patient	hFB	TSC2(-/-)	B	30.971
Neurite-extension-rates	genotypes	Patient	hFB	TSC2(-/-)	B	14.065
Neurite-extension-rates	genotypes	Patient	hFB	TSC2(-/-)	B	67.916
Neurite-extension-rates	genotypes	Patient	hFB	TSC2(-/-)	B	21.699
Neurite-extension-rates	genotypes	Patient	hFB	TSC2(-/-)	B	17.753
Neurite-extension-rates	genotypes	Patient	hFB	TSC2(-/-)	B	50.622
Neurite-extension-rates	genotypes	Patient	hFB	TSC2(-/-)	B	22.881
Neurite-extension-rates	genotypes	Patient	hFB	TSC2(-/-)	B	36.822
Neurite-extension-rates	genotypes	Patient	hFB	TSC2(-/-)	B	17.396
Neurite-extension-rates	genotypes	Patient	hFB	TSC2(-/-)	B	44.855
Neurite-extension-rates	genotypes	Patient	hFB	TSC2(-/-)	B	20.591
Neurite-extension-rates	genotypes	Patient	hFB	TSC2(-/-)	B	24.971
Neurite-extension-rates	genotypes	Patient	hFB	TSC2(-/-)	B	32.954
Neurite-extension-rates	genotypes	Patient	hFB	TSC2(-/-)	B	22.673
Neurite-extension-rates	genotypes	Patient	hFB	TSC2(-/-)	B	28.362
Neurite-extension-rates	genotypes	Patient	hFB	TSC2(-/-)	B	55.394
Neurite-extension-rates	genotypes	Patient	hFB	TSC2(-/-)	B	32.051
Neurite-extension-rates	genotypes	Patient	hFB	TSC2(-/-)	B	20.968
Neurite-extension-rates	genotypes	Patient	hFB	TSC2(-/-)	B	40.32
Neurite-extension-rates	genotypes	Patient	hFB	TSC2(-/-)	B	52.256
Neurite-extension-rates	genotypes	Patient	hFB	TSC2(-/-)	B	53.728
Neurite-extension-rates	genotypes	Patient	hFB	TSC2(-/-)	B	47.012
Neurite-extension-rates	genotypes	Patient	hFB	TSC2(-/-)	B	18.416
Neurite-extension-rates	genotypes	Patient	hFB	TSC2(-/-)	B	46.789
Neurite-extension-rates	genotypes	Patient	hFB	TSC2(-/-)	B	28.154
Neurite-extension-rates	genotypes	Patient	hFB	TSC2(-/-)	B	40.105
Neurite-extension-rates	genotypes	Patient	hFB	TSC2(-/-)	B	46.832
Neurite-extension-rates	genotypes	Patient	hFB	TSC2(-/-)	B	12.099
Neurite-extension-rates	genotypes	Patient	hFB	TSC2(-/-)	B	17.425
Neurite-extension-rates	genotypes	Patient	hFB	TSC2(-/-)	B	75.311
Neurite-extension-rates	genotypes	Patient	hFB	TSC2(-/-)	B	44.333
Neurite-extension-rates	genotypes	Patient	hFB	TSC2(-/-)	B	32.711
Neurite-extension-rates	genotypes	Patient	hFB	TSC2(-/-)	B	3.78
Neurite-extension-rates	genotypes	Patient	hFB	TSC2(-/-)	B	28.278
Neurite-extension-rates	genotypes	Patient	hFB	TSC2(-/-)	B	21.713
Neurite-extension-rates	genotypes	Patient	hFB	TSC2(-/-)	B	1.207
Neurite-extension-rates	genotypes	Patient	hFB	TSC2(-/-)	B	33.953
Neurite-extension-rates	genotypes	Patient	hFB	TSC2(-/-)	B	14.543
Neurite-extension-rates	genotypes	Patient	hFB	TSC2(-/-)	B	11.213
Neurite-extension-rates	genotypes	Patient	hFB	TSC2(-/-)	B	11.72
Neurite-extension-rates	genotypes	Patient	hFB	TSC2(-/-)	B	45.917
Neurite-extension-rates	genotypes	Patient	hFB	TSC2(-/-)	B	34.05
Neurite-extension-rates	genotypes	Patient	hFB	TSC2(-/-)	B	37.25
Neurite-extension-rates	genotypes	Patient	hFB	TSC2(-/-)	B	41.89
Neurite-extension-rates	genotypes	Patient	hFB	TSC2(-/-)	B	11.83
Neurite-extension-rates	genotypes	Patient	hFB	TSC2(-/-)	B	14.473
Neurite-extension-rates	genotypes	Patient	hFB	TSC2(-/-)	B	38.08
Neurite-extension-rates	genotypes	Patient	hFB	TSC2(-/-)	B	20.737
Neurite-extension-rates	genotypes	Patient	hFB	TSC2(-/-)	B	3.927
Neurite-extension-rates	genotypes	Patient	hFB	TSC2(-/-)	B	21.273
Neurite-extension-rates	genotypes	Patient	hFB	TSC2(-/-)	B	24.303
Neurite-extension-rates	genotypes	Patient	hFB	TSC2(-/-)	B	0.763
Neurite-extension-rates	genotypes	Patient	hFB	TSC2(-/-)	B	46.36
Neurite-extension-rates	genotypes	Patient	hFB	TSC2(-/-)	B	6.517
Neurite-extension-rates	genotypes	Patient	hFB	TSC2(-/-)	B	12.45
Neurite-extension-rates	genotypes	Patient	hFB	TSC2(-/-)	B	14.293
Neurite-extension-rates	genotypes	Patient	hFB	TSC2(-/-)	B	31.863
Neurite-extension-rates	genotypes	Patient	hFB	TSC2(-/-)	B	25.783
Neurite-extension-rates	genotypes	Patient	hFB	TSC2(-/-)	B	44.95
Neurite-extension-rates	genotypes	Patient	hFB	TSC2(-/-)	B	78.083
Neurite-extension-rates	genotypes	Patient	hFB	TSC2(-/-)	B	55.72
Neurite-extension-rates	genotypes	Patient	hFB	TSC2(-/-)	B	32.133
Neurite-extension-rates	genotypes	Patient	hFB	TSC2(-/-)	B	38.243
Neurite-extension-rates	genotypes	Patient	hFB	TSC2(-/-)	B	6.377
Neurite-extension-rates	genotypes	Patient	hFB	TSC2(-/-)	B	49.62
Neurite-extension-rates	genotypes	Patient	hFB	TSC2(-/-)	B	82.8
Neurite-extension-rates	genotypes	Patient	hFB	TSC2(-/-)	B	25.35
Neurite-extension-rates	genotypes	Patient	hFB	TSC2(-/-)	B	8.78
Neurite-extension-rates	genotypes	IMR90	hFB	TSC2(+/+)	A	0
Neurite-extension-rates	genotypes	IMR90	hFB	TSC2(+/+)	A	25.327
Neurite-extension-rates	genotypes	IMR90	hFB	TSC2(+/+)	A	40.957
Neurite-extension-rates	genotypes	IMR90	hFB	TSC2(+/+)	A	15.545
Neurite-extension-rates	genotypes	IMR90	hFB	TSC2(+/+)	A	9.724
Neurite-extension-rates	genotypes	IMR90	hFB	TSC2(+/+)	A	14.466
Neurite-extension-rates	genotypes	IMR90	hFB	TSC2(+/+)	A	26.974
Neurite-extension-rates	genotypes	IMR90	hFB	TSC2(+/+)	A	16.587
Neurite-extension-rates	genotypes	IMR90	hFB	TSC2(+/+)	A	2.205
Neurite-extension-rates	genotypes	IMR90	hFB	TSC2(+/+)	A	1.801
Neurite-extension-rates	genotypes	IMR90	hFB	TSC2(+/+)	A	60.869
Neurite-extension-rates	genotypes	IMR90	hFB	TSC2(+/+)	A	34.01
Neurite-extension-rates	genotypes	IMR90	hFB	TSC2(+/+)	A	27.719
Neurite-extension-rates	genotypes	IMR90	hFB	TSC2(+/+)	A	11.405
Neurite-extension-rates	genotypes	IMR90	hFB	TSC2(+/+)	A	25.592
Neurite-extension-rates	genotypes	IMR90	hFB	TSC2(+/+)	A	-127.597
Neurite-extension-rates	genotypes	IMR90	hFB	TSC2(+/+)	A	30.168
Neurite-extension-rates	genotypes	IMR90	hFB	TSC2(+/+)	A	6.943
Neurite-extension-rates	genotypes	IMR90	hFB	TSC2(+/+)	A	2.77
Neurite-extension-rates	genotypes	IMR90	hFB	TSC2(+/+)	A	68.228
Neurite-extension-rates	genotypes	IMR90	hFB	TSC2(+/+)	A	48.519
Neurite-extension-rates	genotypes	IMR90	hFB	TSC2(+/+)	A	13.185
Neurite-extension-rates	genotypes	IMR90	hFB	TSC2(+/+)	A	52.981
Neurite-extension-rates	genotypes	IMR90	hFB	TSC2(+/+)	A	82.502
Neurite-extension-rates	genotypes	IMR90	hFB	TSC2(+/+)	A	44.805
Neurite-extension-rates	genotypes	IMR90	hFB	TSC2(+/+)	A	89.651
Neurite-extension-rates	genotypes	IMR90	hFB	TSC2(+/+)	A	65.394
Neurite-extension-rates	genotypes	IMR90	hFB	TSC2(+/+)	A	22.959
Neurite-extension-rates	genotypes	IMR90	hFB	TSC2(+/+)	A	6.692
Neurite-extension-rates	genotypes	IMR90	hFB	TSC2(+/+)	A	70.683
Neurite-extension-rates	genotypes	IMR90	hFB	TSC2(+/+)	A	13.185
Neurite-extension-rates	genotypes	IMR90	hFB	TSC2(+/+)	A	22.512
Neurite-extension-rates	genotypes	IMR90	hFB	TSC2(+/+)	A	46.166
Neurite-extension-rates	genotypes	IMR90	hFB	TSC2(+/+)	A	33.449
Neurite-extension-rates	genotypes	IMR90	hFB	TSC2(+/+)	A	37.096
Neurite-extension-rates	genotypes	IMR90	hFB	TSC2(+/+)	A	9.025
Neurite-extension-rates	genotypes	IMR90	hFB	TSC2(+/+)	A	7.023
Neurite-extension-rates	genotypes	IMR90	hFB	TSC2(+/+)	A	65.048
Neurite-extension-rates	genotypes	IMR90	hFB	TSC2(+/+)	A	17.101
Neurite-extension-rates	genotypes	IMR90	hFB	TSC2(+/+)	A	1.227
Neurite-extension-rates	genotypes	IMR90	hFB	TSC2(+/+)	A	12.245
Neurite-extension-rates	genotypes	IMR90	hFB	TSC2(+/+)	A	45.203
Neurite-extension-rates	genotypes	IMR90	hFB	TSC2(+/+)	A	0.313
Neurite-extension-rates	genotypes	IMR90	hFB	TSC2(+/+)	A	86.282
Neurite-extension-rates	genotypes	IMR90	hFB	TSC2(+/+)	A	10.832
Neurite-extension-rates	genotypes	IMR90	hFB	TSC2(+/+)	A	42.902
Neurite-extension-rates	genotypes	IMR90	hFB	TSC2(+/+)	A	74.181
Neurite-extension-rates	genotypes	IMR90	hFB	TSC2(+/+)	A	10.423
Neurite-extension-rates	genotypes	IMR90	hFB	TSC2(+/+)	A	32.883
Neurite-extension-rates	genotypes	IMR90	hFB	TSC2(+/+)	A	0
Neurite-extension-rates	genotypes	IMR90	hFB	TSC2(+/+)	A	47.866
Neurite-extension-rates	genotypes	IMR90	hFB	TSC2(+/+)	A	37.681
Neurite-extension-rates	genotypes	IMR90	hFB	TSC2(+/+)	A	108.492
Neurite-extension-rates	genotypes	IMR90	hFB	TSC2(+/+)	A	38.48
Neurite-extension-rates	genotypes	IMR90	hFB	TSC2(+/+)	A	0
Neurite-extension-rates	genotypes	IMR90	hFB	TSC2(+/+)	A	-45.996
Neurite-extension-rates	genotypes	IMR90	hFB	TSC2(+/+)	A	36.955
Neurite-extension-rates	genotypes	IMR90	hFB	TSC2(+/+)	A	16.205
Neurite-extension-rates	genotypes	IMR90	hFB	TSC2(+/+)	A	12.811
Neurite-extension-rates	genotypes	IMR90	hFB	TSC2(+/+)	A	10.616
Neurite-extension-rates	genotypes	IMR90	hFB	TSC2(+/+)	A	37.133
Neurite-extension-rates	genotypes	IMR90	hFB	TSC2(+/+)	A	67.236
Neurite-extension-rates	genotypes	IMR90	hFB	TSC2(+/+)	A	28.042
Neurite-extension-rates	genotypes	IMR90	hFB	TSC2(+/+)	A	35.424
Neurite-extension-rates	genotypes	IMR90	hFB	TSC2(+/+)	A	-34.489
Neurite-extension-rates	genotypes	IMR90	hFB	TSC2(+/+)	A	14.106
Neurite-extension-rates	genotypes	IMR90	hFB	TSC2(+/+)	A	5.573
Neurite-extension-rates	genotypes	IMR90	hFB	TSC2(+/+)	A	35.834
Neurite-extension-rates	genotypes	IMR90	hFB	TSC2(+/+)	A	36.261
Neurite-extension-rates	genotypes	IMR90	hFB	TSC2(+/+)	A	13.88
Neurite-extension-rates	genotypes	IMR90	hFB	TSC2(+/+)	A	30.06
Neurite-extension-rates	genotypes	IMR90	hFB	TSC2(+/+)	A	0
Neurite-extension-rates	genotypes	IMR90	hFB	TSC2(+/+)	A	55.233
Neurite-extension-rates	genotypes	IMR90	hFB	TSC2(+/+)	A	83.335
Neurite-extension-rates	genotypes	IMR90	hFB	TSC2(+/+)	A	31.364
Neurite-extension-rates	genotypes	IMR90	hFB	TSC2(+/+)	A	27.701
Neurite-extension-rates	genotypes	IMR90	hFB	TSC2(+/+)	A	0
Neurite-extension-rates	genotypes	IMR90	hFB	TSC2(+/+)	A	40.207
Neurite-extension-rates	genotypes	IMR90	hFB	TSC2(+/+)	A	20.879
Neurite-extension-rates	genotypes	IMR90	hFB	TSC2(+/+)	A	15.912
Neurite-extension-rates	genotypes	IMR90	hFB	TSC2(+/+)	A	38.109
Neurite-extension-rates	genotypes	IMR90	hFB	TSC2(+/+)	A	62.261
Neurite-extension-rates	genotypes	IMR90	hFB	TSC2(+/+)	A	11.659
Neurite-extension-rates	genotypes	IMR90	hFB	TSC2(+/+)	A	20.428
Neurite-extension-rates	genotypes	IMR90	hFB	TSC2(+/+)	A	52.397
Neurite-extension-rates	genotypes	IMR90	hFB	TSC2(+/+)	A	18.263
Neurite-extension-rates	genotypes	IMR90	hFB	TSC2(+/+)	A	67.84
Neurite-extension-rates	genotypes	IMR90	hFB	TSC2(+/+)	A	42.465
Neurite-extension-rates	genotypes	IMR90	hFB	TSC2(+/+)	A	42.775
Neurite-extension-rates	genotypes	IMR90	hFB	TSC2(+/+)	A	29.307
Neurite-extension-rates	genotypes	IMR90	hFB	TSC2(+/+)	A	29.103
Neurite-extension-rates	genotypes	IMR90	hFB	TSC2(+/+)	A	28.456
Neurite-extension-rates	genotypes	IMR90	hFB	TSC2(+/+)	A	14.523
Neurite-extension-rates	genotypes	IMR90	hFB	TSC2(+/+)	A	16.823
Neurite-extension-rates	genotypes	IMR90	hFB	TSC2(+/+)	A	0
Neurite-extension-rates	genotypes	IMR90	hFB	TSC2(+/+)	A	28.3
Neurite-extension-rates	genotypes	IMR90	hFB	TSC2(+/+)	A	-45.712
Neurite-extension-rates	genotypes	IMR90	hFB	TSC2(+/+)	A	50.863
Neurite-extension-rates	genotypes	IMR90	hFB	TSC2(+/+)	A	16.47
Neurite-extension-rates	genotypes	IMR90	hFB	TSC2(+/+)	A	32.806
Neurite-extension-rates	genotypes	IMR90	hFB	TSC2(+/+)	A	41.627
Neurite-extension-rates	genotypes	IMR90	hFB	TSC2(+/+)	A	1.541
Neurite-extension-rates	genotypes	IMR90	hFB	TSC2(+/+)	A	13.505
Neurite-extension-rates	genotypes	IMR90	hFB	TSC2(+/+)	A	15.013
Neurite-extension-rates	genotypes	IMR90	hFB	TSC2(+/+)	A	89.532
Neurite-extension-rates	genotypes	IMR90	hFB	TSC2(+/+)	A	36.843
Neurite-extension-rates	genotypes	IMR90	hFB	TSC2(+/+)	A	1.175
Neurite-extension-rates	genotypes	IMR90	hFB	TSC2(+/+)	A	-10.408
Neurite-extension-rates	genotypes	IMR90	hFB	TSC2(+/+)	A	17.251
Neurite-extension-rates	genotypes	IMR90	hFB	TSC2(+/+)	A	17.051
Neurite-extension-rates	genotypes	IMR90	hFB	TSC2(+/+)	A	11.408
Neurite-extension-rates	genotypes	IMR90	hFB	TSC2(+/+)	A	-83.867
Neurite-extension-rates	genotypes	IMR90	hFB	TSC2(+/+)	A	19.891
Neurite-extension-rates	genotypes	IMR90	hFB	TSC2(+/+)	A	59.622
Neurite-extension-rates	genotypes	IMR90	hFB	TSC2(+/+)	A	55.293
Neurite-extension-rates	genotypes	IMR90	hFB	TSC2(+/+)	A	52.177
Neurite-extension-rates	genotypes	IMR90	hFB	TSC2(+/+)	A	30.856
Neurite-extension-rates	genotypes	IMR90	hFB	TSC2(+/+)	A	30.601
Neurite-extension-rates	genotypes	IMR90	hFB	TSC2(+/+)	A	44.194
Neurite-extension-rates	genotypes	IMR90	hFB	TSC2(+/+)	A	34.116
Neurite-extension-rates	genotypes	IMR90	hFB	TSC2(+/+)	A	7.148
Neurite-extension-rates	genotypes	IMR90	hFB	TSC2(+/+)	A	34.504
Neurite-extension-rates	genotypes	IMR90	hFB	TSC2(+/+)	A	-11.411
Neurite-extension-rates	genotypes	IMR90	hFB	TSC2(+/+)	A	0
Neurite-extension-rates	genotypes	IMR90	hFB	TSC2(+/+)	A	50.812
Neurite-extension-rates	genotypes	IMR90	hFB	TSC2(+/+)	A	30.468
Neurite-extension-rates	genotypes	IMR90	hFB	TSC2(+/+)	A	60.235
Neurite-extension-rates	genotypes	IMR90	hFB	TSC2(+/+)	A	44.759
Neurite-extension-rates	genotypes	IMR90	hFB	TSC2(+/+)	A	20.294
Neurite-extension-rates	genotypes	IMR90	hFB	TSC2(+/+)	A	0
Neurite-extension-rates	genotypes	IMR90	hFB	TSC2(+/+)	A	14.508
Neurite-extension-rates	genotypes	IMR90	hFB	TSC2(+/+)	A	9.524
Neurite-extension-rates	genotypes	IMR90	hFB	TSC2(+/+)	A	14.787
Neurite-extension-rates	genotypes	IMR90	hFB	TSC2(+/+)	A	25.871
Neurite-extension-rates	genotypes	IMR90	hFB	TSC2(+/+)	A	96.551
Neurite-extension-rates	genotypes	IMR90	hFB	TSC2(+/+)	A	30.329
Neurite-extension-rates	genotypes	IMR90	hFB	TSC2(+/+)	A	24.613
Neurite-extension-rates	genotypes	IMR90	hFB	TSC2(+/+)	A	37.386
Neurite-extension-rates	genotypes	IMR90	hFB	TSC2(+/+)	A	69.845
Neurite-extension-rates	genotypes	IMR90	hFB	TSC2(+/+)	A	46.794
Neurite-extension-rates	genotypes	IMR90	hFB	TSC2(+/+)	A	23.494
Neurite-extension-rates	genotypes	IMR90	hFB	TSC2(+/+)	A	51.1
Neurite-extension-rates	genotypes	IMR90	hFB	TSC2(+/+)	A	32.766
Neurite-extension-rates	genotypes	IMR90	hFB	TSC2(+/+)	A	86.471
Neurite-extension-rates	genotypes	IMR90	hFB	TSC2(+/+)	A	14.467
Neurite-extension-rates	genotypes	IMR90	hFB	TSC2(+/+)	A	16.99
Neurite-extension-rates	genotypes	IMR90	hFB	TSC2(+/+)	A	7.247
Neurite-extension-rates	genotypes	IMR90	hFB	TSC2(+/+)	A	0.54
Neurite-extension-rates	genotypes	IMR90	hFB	TSC2(+/+)	A	4.715
Neurite-extension-rates	genotypes	IMR90	hFB	TSC2(+/+)	A	26.281
Neurite-extension-rates	genotypes	IMR90	hFB	TSC2(+/+)	A	-17.8
Neurite-extension-rates	genotypes	IMR90	hFB	TSC2(+/+)	A	29.419
Neurite-extension-rates	genotypes	IMR90	hFB	TSC2(+/+)	A	-7.777
Neurite-extension-rates	genotypes	IMR90	hFB	TSC2(+/+)	A	20.98
Neurite-extension-rates	genotypes	IMR90	hFB	TSC2(+/+)	A	13.776
Neurite-extension-rates	genotypes	IMR90	hFB	TSC2(+/+)	A	119.147
Neurite-extension-rates	genotypes	IMR90	hFB	TSC2(+/+)	A	18.035
Neurite-extension-rates	genotypes	IMR90	hFB	TSC2(+/+)	A	13.326
Neurite-extension-rates	genotypes	IMR90	hFB	TSC2(+/+)	A	27.498
Neurite-extension-rates	genotypes	IMR90	hFB	TSC2(+/+)	A	51.446
Neurite-extension-rates	genotypes	IMR90	hFB	TSC2(+/+)	A	5.073
Neurite-extension-rates	genotypes	IMR90	hFB	TSC2(+/+)	A	43.414
Neurite-extension-rates	genotypes	IMR90	hFB	TSC2(+/+)	A	38.049
Neurite-extension-rates	genotypes	IMR90	hFB	TSC2(+/+)	A	23.245
Neurite-extension-rates	genotypes	IMR90	hFB	TSC2(+/+)	A	26.341
Neurite-extension-rates	genotypes	IMR90	hFB	TSC2(+/+)	A	30.43
Neurite-extension-rates	genotypes	IMR90	hFB	TSC2(+/+)	A	3.588
Neurite-extension-rates	genotypes	IMR90	hFB	TSC2(+/+)	A	47.611
Neurite-extension-rates	genotypes	IMR90	hFB	TSC2(+/+)	A	21.026
Neurite-extension-rates	genotypes	IMR90	hFB	TSC2(+/+)	A	63.468
Neurite-extension-rates	genotypes	IMR90	hFB	TSC2(+/+)	A	47.016
Neurite-extension-rates	genotypes	IMR90	hFB	TSC2(+/+)	A	110.808
Neurite-extension-rates	genotypes	IMR90	hFB	TSC2(+/+)	A	27.48
Neurite-extension-rates	genotypes	IMR90	hFB	TSC2(+/+)	A	53.999
Neurite-extension-rates	genotypes	IMR90	hFB	TSC2(+/+)	A	23.396
Neurite-extension-rates	genotypes	IMR90	hFB	TSC2(+/+)	A	4.697
Neurite-extension-rates	genotypes	IMR90	hFB	TSC2(+/+)	A	36.808
Neurite-extension-rates	genotypes	IMR90	hFB	TSC2(+/+)	A	0
Neurite-extension-rates	genotypes	IMR90	hFB	TSC2(+/+)	A	50.645
Neurite-extension-rates	genotypes	IMR90	hFB	TSC2(+/+)	A	45.564
Neurite-extension-rates	genotypes	IMR90	hFB	TSC2(+/+)	A	4.136
Neurite-extension-rates	genotypes	IMR90	hFB	TSC2(+/+)	A	5.594
Neurite-extension-rates	genotypes	IMR90	hFB	TSC2(+/+)	A	6.174
Neurite-extension-rates	genotypes	IMR90	hFB	TSC2(+/+)	A	23.734
Neurite-extension-rates	genotypes	IMR90	hFB	TSC2(+/+)	A	-91.522
Neurite-extension-rates	genotypes	IMR90	hFB	TSC2(+/+)	A	17.728
Neurite-extension-rates	genotypes	IMR90	hFB	TSC2(+/+)	A	7.396
Neurite-extension-rates	genotypes	IMR90	hFB	TSC2(+/+)	A	38.359
Neurite-extension-rates	genotypes	IMR90	hFB	TSC2(+/+)	A	17.626
Neurite-extension-rates	genotypes	IMR90	hFB	TSC2(+/+)	A	16.815
Neurite-extension-rates	genotypes	IMR90	hFB	TSC2(+/+)	A	31.231
Neurite-extension-rates	genotypes	IMR90	hFB	TSC2(+/+)	A	62.923
Neurite-extension-rates	genotypes	IMR90	hFB	TSC2(+/+)	A	50.192
Neurite-extension-rates	genotypes	IMR90	hFB	TSC2(+/+)	A	25.393
Neurite-extension-rates	genotypes	IMR90	hFB	TSC2(+/+)	A	28.962
Neurite-extension-rates	genotypes	IMR90	hFB	TSC2(+/+)	A	63.961
Neurite-extension-rates	genotypes	IMR90	hFB	TSC2(+/+)	A	0
Neurite-extension-rates	genotypes	IMR90	hFB	TSC2(+/+)	A	-26.223
Neurite-extension-rates	genotypes	IMR90	hFB	TSC2(+/+)	A	37.93
Neurite-extension-rates	genotypes	IMR90	hFB	TSC2(+/+)	A	10.759
Neurite-extension-rates	genotypes	IMR90	hFB	TSC2(+/+)	A	15.27
Neurite-extension-rates	genotypes	IMR90	hFB	TSC2(+/+)	A	33.737
Neurite-extension-rates	genotypes	IMR90	hFB	TSC2(+/+)	A	19.397
Neurite-extension-rates	genotypes	IMR90	hFB	TSC2(+/+)	A	33.91
Neurite-extension-rates	genotypes	IMR90	hFB	TSC2(+/+)	A	20.577
Neurite-extension-rates	genotypes	IMR90	hFB	TSC2(+/+)	A	66.844
Neurite-extension-rates	genotypes	IMR90	hFB	TSC2(+/+)	A	28.979
Neurite-extension-rates	genotypes	IMR90	hFB	TSC2(+/+)	A	39.981
Neurite-extension-rates	genotypes	IMR90	hFB	TSC2(+/+)	A	-57.024
Neurite-extension-rates	genotypes	IMR90	hFB	TSC2(+/+)	A	15.781
Neurite-extension-rates	genotypes	IMR90	hFB	TSC2(+/+)	A	36.637
Neurite-extension-rates	genotypes	IMR90	hFB	TSC2(+/+)	A	18.132
Neurite-extension-rates	genotypes	IMR90	hFB	TSC2(+/+)	A	41.033
Neurite-extension-rates	genotypes	IMR90	hFB	TSC2(+/+)	A	16.16
Neurite-extension-rates	genotypes	IMR90	hFB	TSC2(+/+)	A	56.047
Neurite-extension-rates	genotypes	IMR90	hFB	TSC2(+/+)	A	89.175
Neurite-extension-rates	genotypes	IMR90	hFB	TSC2(+/+)	A	29.421
Neurite-extension-rates	genotypes	IMR90	hFB	TSC2(+/+)	A	16.806
Neurite-extension-rates	genotypes	IMR90	hFB	TSC2(+/+)	A	13.328
Neurite-extension-rates	genotypes	IMR90	hFB	TSC2(+/+)	A	39.616
Neurite-extension-rates	genotypes	IMR90	hFB	TSC2(+/+)	A	62.854
Neurite-extension-rates	genotypes	IMR90	hFB	TSC2(+/+)	A	11.335
Neurite-extension-rates	genotypes	IMR90	hFB	TSC2(+/+)	A	0
Neurite-extension-rates	genotypes	IMR90	hFB	TSC2(+/+)	A	37.218
Neurite-extension-rates	genotypes	IMR90	hFB	TSC2(+/+)	A	9.221
Neurite-extension-rates	genotypes	IMR90	hFB	TSC2(+/+)	A	0
Neurite-extension-rates	genotypes	IMR90	hFB	TSC2(+/+)	A	0.683
Neurite-extension-rates	genotypes	IMR90	hFB	TSC2(+/+)	A	54.104
Neurite-extension-rates	genotypes	IMR90	hFB	TSC2(+/+)	A	-19.962
Neurite-extension-rates	genotypes	IMR90	hFB	TSC2(+/+)	A	73.431
Neurite-extension-rates	genotypes	IMR90	hFB	TSC2(+/+)	A	8.937
Neurite-extension-rates	genotypes	IMR90	hFB	TSC2(+/+)	A	36.363
Neurite-extension-rates	genotypes	IMR90	hFB	TSC2(+/+)	A	18.705
Neurite-extension-rates	genotypes	IMR90	hFB	TSC2(+/+)	A	44.621
Neurite-extension-rates	genotypes	IMR90	hFB	TSC2(+/+)	A	12.563
Neurite-extension-rates	genotypes	IMR90	hFB	TSC2(+/+)	A	71.069
Neurite-extension-rates	genotypes	IMR90	hFB	TSC2(+/+)	A	46.634
Neurite-extension-rates	genotypes	IMR90	hFB	TSC2(+/+)	A	67.749
Neurite-extension-rates	genotypes	IMR90	hFB	TSC2(+/+)	A	5.675
Neurite-extension-rates	genotypes	IMR90	hFB	TSC2(+/+)	A	20.852
Neurite-extension-rates	genotypes	IMR90	hFB	TSC2(+/+)	A	112.708
Neurite-extension-rates	genotypes	IMR90	hFB	TSC2(+/+)	A	15.112
Neurite-extension-rates	genotypes	IMR90	hFB	TSC2(+/+)	A	46.188
Neurite-extension-rates	genotypes	IMR90	hFB	TSC2(+/+)	A	0
Neurite-extension-rates	genotypes	IMR90	hFB	TSC2(+/+)	A	12.206
Neurite-extension-rates	genotypes	IMR90	hFB	TSC2(+/+)	A	47.591
Neurite-extension-rates	genotypes	IMR90	hFB	TSC2(+/+)	A	0.441
Neurite-extension-rates	genotypes	IMR90	hFB	TSC2(+/+)	A	20.712
Neurite-extension-rates	genotypes	IMR90	hFB	TSC2(+/+)	A	24.344
Neurite-extension-rates	genotypes	IMR90	hFB	TSC2(+/+)	A	30.822
Neurite-extension-rates	genotypes	IMR90	hFB	TSC2(+/+)	A	59.776
Neurite-extension-rates	genotypes	IMR90	hFB	TSC2(+/+)	A	12.075
Neurite-extension-rates	genotypes	IMR90	hFB	TSC2(+/+)	A	25.409
Neurite-extension-rates	genotypes	IMR90	hFB	TSC2(+/+)	A	9.268
Neurite-extension-rates	genotypes	IMR90	hFB	TSC2(+/+)	A	72.944
Neurite-extension-rates	genotypes	IMR90	hFB	TSC2(+/+)	A	12.234
Neurite-extension-rates	genotypes	IMR90	hFB	TSC2(+/+)	A	10.047
Neurite-extension-rates	genotypes	IMR90	hFB	TSC2(+/+)	A	64.779
Neurite-extension-rates	genotypes	IMR90	hFB	TSC2(+/+)	A	25.592
Neurite-extension-rates	genotypes	IMR90	hFB	TSC2(+/+)	A	5.383
Neurite-extension-rates	genotypes	IMR90	hFB	TSC2(+/+)	A	2.035
Neurite-extension-rates	genotypes	IMR90	hFB	TSC2(+/+)	A	10.27
Neurite-extension-rates	genotypes	IMR90	hFB	TSC2(+/+)	A	7.018
Neurite-extension-rates	genotypes	IMR90	hFB	TSC2(+/+)	A	47.54
Neurite-extension-rates	genotypes	IMR90	hFB	TSC2(+/+)	A	0
Neurite-extension-rates	genotypes	IMR90	hFB	TSC2(+/+)	A	11.533
Neurite-extension-rates	genotypes	IMR90	hFB	TSC2(+/+)	A	10.98
Neurite-extension-rates	genotypes	IMR90	hFB	TSC2(+/+)	A	0
Neurite-extension-rates	genotypes	IMR90	hFB	TSC2(+/+)	A	31.582
Neurite-extension-rates	genotypes	IMR90	hFB	TSC2(+/+)	A	0
Neurite-extension-rates	genotypes	IMR90	hFB	TSC2(+/+)	A	15.511
Neurite-extension-rates	genotypes	IMR90	hFB	TSC2(+/+)	A	25.706
Neurite-extension-rates	genotypes	IMR90	hFB	TSC2(+/+)	A	59.62
Neurite-extension-rates	genotypes	IMR90	hFB	TSC2(+/+)	A	36.904
Neurite-extension-rates	genotypes	IMR90	hFB	TSC2(+/+)	A	9.326
Neurite-extension-rates	genotypes	IMR90	hFB	TSC2(+/+)	A	26.796
Neurite-extension-rates	genotypes	IMR90	hFB	TSC2(+/+)	A	21.028
Neurite-extension-rates	genotypes	IMR90	hFB	TSC2(+/+)	A	50.42
Neurite-extension-rates	genotypes	IMR90	hFB	TSC2(+/+)	A	25.745
Neurite-extension-rates	genotypes	IMR90	hFB	TSC2(+/+)	A	15.201
Neurite-extension-rates	genotypes	IMR90	hFB	TSC2(+/+)	A	19.823
Neurite-extension-rates	genotypes	IMR90	hFB	TSC2(+/+)	A	72.101
Neurite-extension-rates	genotypes	IMR90	hFB	TSC2(+/+)	A	37.651
Neurite-extension-rates	genotypes	IMR90	hFB	TSC2(+/+)	A	35.242
Neurite-extension-rates	genotypes	IMR90	hFB	TSC2(+/+)	A	0
Neurite-extension-rates	genotypes	IMR90	hFB	TSC2(+/+)	A	37.448
Neurite-extension-rates	genotypes	IMR90	hFB	TSC2(+/+)	A	52.688
Neurite-extension-rates	genotypes	IMR90	hFB	TSC2(+/+)	A	39.341
Neurite-extension-rates	genotypes	IMR90	hFB	TSC2(+/+)	A	17.359
Neurite-extension-rates	genotypes	IMR90	hFB	TSC2(+/+)	A	-15.881
Neurite-extension-rates	genotypes	IMR90	hFB	TSC2(+/+)	A	50.826
Neurite-extension-rates	genotypes	IMR90	hFB	TSC2(+/+)	A	31.38
Neurite-extension-rates	genotypes	IMR90	hFB	TSC2(+/+)	A	108.773
Neurite-extension-rates	genotypes	IMR90	hFB	TSC2(+/+)	A	22.149
Neurite-extension-rates	genotypes	IMR90	hFB	TSC2(+/+)	A	-14.673
Neurite-extension-rates	genotypes	IMR90	hFB	TSC2(+/+)	A	70.828
Neurite-extension-rates	genotypes	IMR90	hFB	TSC2(+/+)	A	61.244
Neurite-extension-rates	genotypes	IMR90	hFB	TSC2(+/+)	A	9.159
Neurite-extension-rates	genotypes	IMR90	hFB	TSC2(+/+)	A	-6.631
Neurite-extension-rates	genotypes	IMR90	hFB	TSC2(+/+)	A	26.858
Neurite-extension-rates	genotypes	IMR90	hFB	TSC2(+/+)	A	32.695
Neurite-extension-rates	genotypes	IMR90	hFB	TSC2(+/+)	A	-59.958
Neurite-extension-rates	genotypes	IMR90	hFB	TSC2(+/+)	A	25.123
Neurite-extension-rates	genotypes	IMR90	hFB	TSC2(+/+)	A	31.576
Neurite-extension-rates	genotypes	IMR90	hFB	TSC2(+/+)	A	-3.477
Neurite-extension-rates	genotypes	IMR90	hFB	TSC2(+/+)	A	9.835
Neurite-extension-rates	genotypes	IMR90	hFB	TSC2(+/+)	A	41.696
Neurite-extension-rates	genotypes	IMR90	hFB	TSC2(+/+)	A	53.467
Neurite-extension-rates	genotypes	IMR90	hFB	TSC2(+/+)	A	33.711
Neurite-extension-rates	genotypes	IMR90	hFB	TSC2(+/+)	A	-25.877
Neurite-extension-rates	genotypes	IMR90	hFB	TSC2(+/+)	A	18.475
Neurite-extension-rates	genotypes	IMR90	hFB	TSC2(+/+)	A	28.558
Neurite-extension-rates	genotypes	IMR90	hFB	TSC2(+/+)	A	22.002
Neurite-extension-rates	genotypes	IMR90	hFB	TSC2(+/+)	A	8.223
Neurite-extension-rates	genotypes	IMR90	hFB	TSC2(+/+)	A	-6.716
Neurite-extension-rates	genotypes	IMR90	hFB	TSC2(+/+)	A	13.088
Neurite-extension-rates	genotypes	IMR90	hFB	TSC2(+/+)	A	31.526
Neurite-extension-rates	genotypes	IMR90	hFB	TSC2(+/+)	A	1.999
Neurite-extension-rates	genotypes	IMR90	hFB	TSC2(+/+)	A	47.846
Neurite-extension-rates	genotypes	IMR90	hFB	TSC2(+/+)	A	11.194
Neurite-extension-rates	genotypes	IMR90	hFB	TSC2(+/+)	A	39.316
Neurite-extension-rates	genotypes	IMR90	hFB	TSC2(+/+)	A	11.607
Neurite-extension-rates	genotypes	IMR90	hFB	TSC2(+/+)	A	26.109
Neurite-extension-rates	genotypes	IMR90	hFB	TSC2(+/+)	A	56.47
Neurite-extension-rates	genotypes	IMR90	hFB	TSC2(+/+)	A	23.45
Neurite-extension-rates	genotypes	IMR90	hFB	TSC2(+/+)	A	28.295
Neurite-extension-rates	genotypes	IMR90	hFB	TSC2(+/+)	A	19.068
Neurite-extension-rates	genotypes	IMR90	hFB	TSC2(+/+)	A	19.957
Neurite-extension-rates	genotypes	IMR90	hFB	TSC2(+/+)	A	-32.41
Neurite-extension-rates	genotypes	IMR90	hFB	TSC2(+/+)	A	25.713
Neurite-extension-rates	genotypes	IMR90	hFB	TSC2(+/+)	A	28.557
Neurite-extension-rates	genotypes	IMR90	hFB	TSC2(+/+)	A	-21.262
Neurite-extension-rates	genotypes	IMR90	hFB	TSC2(+/+)	A	4.056
Neurite-extension-rates	genotypes	IMR90	hFB	TSC2(+/+)	A	30.223
Neurite-extension-rates	genotypes	IMR90	hFB	TSC2(+/+)	A	17.799
Neurite-extension-rates	genotypes	IMR90	hFB	TSC2(+/+)	A	54.677
Neurite-extension-rates	genotypes	IMR90	hFB	TSC2(+/+)	A	27.449
Neurite-extension-rates	genotypes	IMR90	hFB	TSC2(+/+)	A	36.326
Neurite-extension-rates	genotypes	IMR90	hFB	TSC2(+/+)	A	26.023
Neurite-extension-rates	genotypes	IMR90	hFB	TSC2(+/+)	A	32.396
Neurite-extension-rates	genotypes	IMR90	hFB	TSC2(+/+)	A	5.52
Neurite-extension-rates	genotypes	IMR90	hFB	TSC2(+/+)	A	41.005
Neurite-extension-rates	genotypes	IMR90	hFB	TSC2(+/+)	A	55.02
Neurite-extension-rates	genotypes	IMR90	hFB	TSC2(+/+)	A	39.59
Neurite-extension-rates	genotypes	IMR90	hFB	TSC2(+/+)	A	57.951
Neurite-extension-rates	genotypes	IMR90	hFB	TSC2(+/+)	A	93.199
Neurite-extension-rates	genotypes	IMR90	hFB	TSC2(+/+)	A	26.342
Neurite-extension-rates	genotypes	IMR90	hFB	TSC2(+/+)	A	46.843
Neurite-extension-rates	genotypes	IMR90	hFB	TSC2(+/+)	A	12.599
Neurite-extension-rates	genotypes	IMR90	hFB	TSC2(+/+)	A	54.511
Neurite-extension-rates	genotypes	IMR90	hFB	TSC2(+/+)	A	23.889
Neurite-extension-rates	genotypes	IMR90	hFB	TSC2(+/+)	A	63.722
Neurite-extension-rates	genotypes	IMR90	hFB	TSC2(+/+)	A	31.331
Neurite-extension-rates	genotypes	IMR90	hFB	TSC2(+/+)	A	23.415
Neurite-extension-rates	genotypes	IMR90	hFB	TSC2(+/+)	A	21.008
Neurite-extension-rates	genotypes	IMR90	hFB	TSC2(+/+)	A	1.529
Neurite-extension-rates	genotypes	IMR90	hFB	TSC2(+/+)	A	25.474
Neurite-extension-rates	genotypes	IMR90	hFB	TSC2(+/+)	A	24.629
Neurite-extension-rates	genotypes	IMR90	hFB	TSC2(+/+)	A	61.376
Neurite-extension-rates	genotypes	IMR90	hFB	TSC2(+/+)	A	83.029
Neurite-extension-rates	genotypes	IMR90	hFB	TSC2(+/+)	A	18.701
Neurite-extension-rates	genotypes	IMR90	hFB	TSC2(+/+)	A	65.953
Neurite-extension-rates	genotypes	IMR90	hFB	TSC2(+/+)	A	0
Neurite-extension-rates	genotypes	IMR90	hFB	TSC2(+/+)	A	-24.57
Neurite-extension-rates	genotypes	IMR90	hFB	TSC2(+/+)	A	50.865
Neurite-extension-rates	genotypes	IMR90	hFB	TSC2(+/+)	A	26.884
Neurite-extension-rates	genotypes	IMR90	hFB	TSC2(+/+)	A	25.818
Neurite-extension-rates	genotypes	IMR90	hFB	TSC2(+/+)	A	58.854
Neurite-extension-rates	genotypes	IMR90	hFB	TSC2(+/+)	A	-9.014
Neurite-extension-rates	genotypes	IMR90	hFB	TSC2(+/+)	A	52.787
Neurite-extension-rates	genotypes	IMR90	hFB	TSC2(+/+)	A	40.538
Neurite-extension-rates	genotypes	IMR90	hFB	TSC2(+/+)	A	-2.781
Neurite-extension-rates	genotypes	IMR90	hFB	TSC2(+/+)	A	18.252
Neurite-extension-rates	genotypes	IMR90	hFB	TSC2(+/+)	A	28.769
Neurite-extension-rates	genotypes	IMR90	hFB	TSC2(+/+)	A	60.659
Neurite-extension-rates	genotypes	IMR90	hFB	TSC2(+/+)	A	34.224
Neurite-extension-rates	genotypes	IMR90	hFB	TSC2(+/+)	A	20.828
Neurite-extension-rates	genotypes	IMR90	hFB	TSC2(+/+)	A	20.862
Neurite-extension-rates	genotypes	IMR90	hFB	TSC2(+/+)	A	4.854
Neurite-extension-rates	genotypes	IMR90	hFB	TSC2(+/+)	A	31.337
Neurite-extension-rates	genotypes	IMR90	hFB	TSC2(+/+)	A	-82.402
Neurite-extension-rates	genotypes	IMR90	hFB	TSC2(+/+)	A	25.734
Neurite-extension-rates	genotypes	IMR90	hFB	TSC2(+/+)	A	28.255
Neurite-extension-rates	genotypes	IMR90	hFB	TSC2(+/+)	A	38.042
Neurite-extension-rates	genotypes	IMR90	hFB	TSC2(+/+)	A	0
Neurite-extension-rates	genotypes	IMR90	hFB	TSC2(+/+)	A	82.058
Neurite-extension-rates	genotypes	IMR90	hFB	TSC2(+/+)	A	0
Neurite-extension-rates	genotypes	IMR90	hFB	TSC2(+/+)	A	-38.586
Neurite-extension-rates	genotypes	IMR90	hFB	TSC2(+/+)	A	5.796
Neurite-extension-rates	genotypes	IMR90	hFB	TSC2(+/+)	A	38.506
Neurite-extension-rates	genotypes	IMR90	hFB	TSC2(+/+)	A	32.747
Neurite-extension-rates	genotypes	IMR90	hFB	TSC2(+/+)	A	67.226
Neurite-extension-rates	genotypes	IMR90	hFB	TSC2(+/+)	A	5.356
Neurite-extension-rates	genotypes	IMR90	hFB	TSC2(+/+)	A	53.642
Neurite-extension-rates	genotypes	IMR90	hFB	TSC2(+/+)	A	3.242
Neurite-extension-rates	genotypes	IMR90	hFB	TSC2(+/+)	A	32.73
Neurite-extension-rates	genotypes	IMR90	hFB	TSC2(+/+)	A	3.583
Neurite-extension-rates	genotypes	IMR90	hFB	TSC2(+/+)	A	28.374
Neurite-extension-rates	genotypes	IMR90	hFB	TSC2(+/+)	A	11.92
Neurite-extension-rates	genotypes	IMR90	hFB	TSC2(+/+)	A	56.183
Neurite-extension-rates	genotypes	IMR90	hFB	TSC2(+/+)	A	80.799
Neurite-extension-rates	genotypes	IMR90	hFB	TSC2(+/+)	A	4.776
Neurite-extension-rates	genotypes	IMR90	hFB	TSC2(+/+)	A	79.276
Neurite-extension-rates	genotypes	IMR90	hFB	TSC2(+/+)	A	15.286
Neurite-extension-rates	genotypes	IMR90	hFB	TSC2(+/+)	A	14.729
Neurite-extension-rates	genotypes	IMR90	hFB	TSC2(+/+)	A	6.828
Neurite-extension-rates	genotypes	IMR90	hFB	TSC2(+/+)	A	77.726
Neurite-extension-rates	genotypes	IMR90	hFB	TSC2(+/+)	A	31.962
Neurite-extension-rates	genotypes	IMR90	hFB	TSC2(+/+)	A	-27.637
Neurite-extension-rates	genotypes	IMR90	hFB	TSC2(+/+)	A	53.322
Neurite-extension-rates	genotypes	IMR90	hFB	TSC2(+/+)	A	80.124
Neurite-extension-rates	genotypes	IMR90	hFB	TSC2(+/+)	A	22.112
Neurite-extension-rates	genotypes	IMR90	hFB	TSC2(+/+)	A	60.268
Neurite-extension-rates	genotypes	IMR90	hFB	TSC2(+/+)	A	27.352
Neurite-extension-rates	genotypes	IMR90	hFB	TSC2(+/+)	A	-140.641
Neurite-extension-rates	genotypes	IMR90	hFB	TSC2(+/+)	A	18.43
Neurite-extension-rates	genotypes	IMR90	hFB	TSC2(+/+)	A	0.463
Neurite-extension-rates	genotypes	IMR90	hFB	TSC2(+/+)	A	14.22
Neurite-extension-rates	genotypes	IMR90	hFB	TSC2(+/+)	A	36.409
Neurite-extension-rates	genotypes	IMR90	hFB	TSC2(+/+)	A	29.765
Neurite-extension-rates	genotypes	IMR90	hFB	TSC2(+/+)	A	79.23
Neurite-extension-rates	genotypes	IMR90	hFB	TSC2(+/+)	A	0.99
Neurite-extension-rates	genotypes	IMR90	hFB	TSC2(+/+)	A	69.133
Neurite-extension-rates	genotypes	IMR90	hFB	TSC2(+/+)	A	11.964
Neurite-extension-rates	genotypes	IMR90	hFB	TSC2(+/+)	A	20.573
Neurite-extension-rates	genotypes	IMR90	hFB	TSC2(+/+)	A	52.596
Neurite-extension-rates	genotypes	IMR90	hFB	TSC2(+/+)	A	28.884
Neurite-extension-rates	genotypes	IMR90	hFB	TSC2(+/+)	A	9.707
Neurite-extension-rates	genotypes	IMR90	hFB	TSC2(+/+)	A	44.349
Neurite-extension-rates	genotypes	IMR90	hFB	TSC2(+/+)	A	47.283
Neurite-extension-rates	genotypes	IMR90	hFB	TSC2(+/+)	A	38.43
Neurite-extension-rates	genotypes	IMR90	hFB	TSC2(+/+)	A	6.793
Neurite-extension-rates	genotypes	IMR90	hFB	TSC2(+/+)	A	56.853
Neurite-extension-rates	genotypes	IMR90	hFB	TSC2(+/+)	A	77.055
Neurite-extension-rates	genotypes	IMR90	hFB	TSC2(+/+)	A	20.458
Neurite-extension-rates	genotypes	IMR90	hFB	TSC2(+/+)	A	34.65
Neurite-extension-rates	genotypes	IMR90	hFB	TSC2(+/+)	A	30.917
Neurite-extension-rates	genotypes	IMR90	hFB	TSC2(+/+)	A	46.989
Neurite-extension-rates	genotypes	IMR90	hFB	TSC2(+/+)	A	-30.646
Neurite-extension-rates	genotypes	IMR90	hFB	TSC2(+/+)	A	39.487
Neurite-extension-rates	genotypes	IMR90	hFB	TSC2(+/+)	A	-78.104
Neurite-extension-rates	genotypes	IMR90	hFB	TSC2(+/+)	A	38.629
Neurite-extension-rates	genotypes	IMR90	hFB	TSC2(+/+)	A	46.621
Neurite-extension-rates	genotypes	IMR90	hFB	TSC2(+/+)	A	17.79
Neurite-extension-rates	genotypes	IMR90	hFB	TSC2(+/+)	A	31.14
Neurite-extension-rates	genotypes	IMR90	hFB	TSC2(+/+)	A	-12.776
Neurite-extension-rates	genotypes	IMR90	hFB	TSC2(+/+)	A	56.092
Neurite-extension-rates	genotypes	IMR90	hFB	TSC2(+/+)	A	32.32
Neurite-extension-rates	genotypes	IMR90	hFB	TSC2(+/+)	A	83.821
Neurite-extension-rates	genotypes	IMR90	hFB	TSC2(+/+)	A	25.832
Neurite-extension-rates	genotypes	IMR90	hFB	TSC2(+/+)	A	22.161
Neurite-extension-rates	genotypes	IMR90	hFB	TSC2(+/+)	A	13.849
Neurite-extension-rates	genotypes	IMR90	hFB	TSC2(+/+)	A	65.825
Neurite-extension-rates	genotypes	IMR90	hFB	TSC2(+/+)	A	15.348
Neurite-extension-rates	genotypes	IMR90	hFB	TSC2(+/+)	A	16.702
Neurite-extension-rates	genotypes	IMR90	hFB	TSC2(+/+)	A	10.465
Neurite-extension-rates	genotypes	IMR90	hFB	TSC2(+/+)	A	13.768
Neurite-extension-rates	genotypes	IMR90	hFB	TSC2(+/+)	A	-129.763
Neurite-extension-rates	genotypes	IMR90	hFB	TSC2(+/+)	A	30.421
Neurite-extension-rates	genotypes	IMR90	hFB	TSC2(+/+)	A	23.386
Neurite-extension-rates	genotypes	IMR90	hFB	TSC2(+/+)	A	8.13
Neurite-extension-rates	genotypes	IMR90	hFB	TSC2(+/+)	A	17.181
Neurite-extension-rates	genotypes	IMR90	hFB	TSC2(+/+)	A	53.42
Neurite-extension-rates	genotypes	IMR90	hFB	TSC2(+/+)	A	15.812
Neurite-extension-rates	genotypes	IMR90	hFB	TSC2(+/+)	A	18.175
Neurite-extension-rates	genotypes	IMR90	hFB	TSC2(+/+)	A	64.558
Neurite-extension-rates	genotypes	IMR90	hFB	TSC2(+/+)	A	14.874
Neurite-extension-rates	genotypes	IMR90	hFB	TSC2(+/+)	A	20.781
Neurite-extension-rates	genotypes	IMR90	hFB	TSC2(+/+)	A	17.202
Neurite-extension-rates	genotypes	IMR90	hFB	TSC2(+/+)	A	31.773
Neurite-extension-rates	genotypes	IMR90	hFB	TSC2(+/+)	A	47.163
Neurite-extension-rates	genotypes	IMR90	hFB	TSC2(+/+)	A	38.465
Neurite-extension-rates	genotypes	IMR90	hFB	TSC2(+/+)	A	33.596
Neurite-extension-rates	genotypes	IMR90	hFB	TSC2(+/+)	A	18.29
Neurite-extension-rates	genotypes	IMR90	hFB	TSC2(+/+)	A	122.622
Neurite-extension-rates	genotypes	IMR90	hFB	TSC2(+/+)	A	26.392
Neurite-extension-rates	genotypes	IMR90	hFB	TSC2(+/+)	A	67.288
Neurite-extension-rates	genotypes	IMR90	hFB	TSC2(+/+)	A	66.628
Neurite-extension-rates	genotypes	IMR90	hFB	TSC2(+/+)	A	32.552
Neurite-extension-rates	genotypes	IMR90	hFB	TSC2(+/+)	A	11.292
Neurite-extension-rates	genotypes	IMR90	hFB	TSC2(+/+)	A	58.76
Neurite-extension-rates	genotypes	IMR90	hFB	TSC2(+/+)	A	26.719
Neurite-extension-rates	genotypes	IMR90	hFB	TSC2(+/+)	A	0
Neurite-extension-rates	genotypes	IMR90	hFB	TSC2(+/+)	A	40.123
Neurite-extension-rates	genotypes	IMR90	hFB	TSC2(+/+)	A	61.204
Neurite-extension-rates	genotypes	IMR90	hFB	TSC2(+/+)	A	0
Neurite-extension-rates	genotypes	IMR90	hFB	TSC2(+/+)	A	52.099
Neurite-extension-rates	genotypes	IMR90	hFB	TSC2(+/+)	A	25.036
Neurite-extension-rates	genotypes	IMR90	hFB	TSC2(+/+)	A	-11.4
Neurite-extension-rates	genotypes	IMR90	hFB	TSC2(+/+)	A	38.582
Neurite-extension-rates	genotypes	IMR90	hFB	TSC2(+/+)	A	8.952
Neurite-extension-rates	genotypes	IMR90	hFB	TSC2(+/+)	A	48.879
Neurite-extension-rates	genotypes	IMR90	hFB	TSC2(+/+)	A	0
Neurite-extension-rates	genotypes	IMR90	hFB	TSC2(+/+)	A	19.022
Neurite-extension-rates	genotypes	IMR90	hFB	TSC2(+/+)	A	31.146
Neurite-extension-rates	genotypes	IMR90	hFB	TSC2(+/+)	A	47.761
Neurite-extension-rates	genotypes	IMR90	hFB	TSC2(+/+)	A	50.367
Neurite-extension-rates	genotypes	IMR90	hFB	TSC2(+/+)	A	20.464
Neurite-extension-rates	genotypes	IMR90	hFB	TSC2(+/+)	A	38.349
Neurite-extension-rates	genotypes	IMR90	hFB	TSC2(+/+)	A	77.889
Neurite-extension-rates	genotypes	IMR90	hFB	TSC2(+/+)	A	15.167
Neurite-extension-rates	genotypes	IMR90	hFB	TSC2(+/+)	A	0.682
Neurite-extension-rates	genotypes	IMR90	hFB	TSC2(+/+)	A	15.146
Neurite-extension-rates	genotypes	IMR90	hFB	TSC2(+/+)	A	0.616
Neurite-extension-rates	genotypes	IMR90	hFB	TSC2(+/+)	A	12.049
Neurite-extension-rates	genotypes	IMR90	hFB	TSC2(+/+)	A	68.187
Neurite-extension-rates	genotypes	IMR90	hFB	TSC2(+/+)	A	57.017
Neurite-extension-rates	genotypes	IMR90	hFB	TSC2(+/+)	A	58.173
Neurite-extension-rates	genotypes	IMR90	hFB	TSC2(+/+)	A	5.163
Neurite-extension-rates	genotypes	IMR90	hFB	TSC2(+/+)	A	19.862
Neurite-extension-rates	genotypes	IMR90	hFB	TSC2(+/+)	A	10.513
Neurite-extension-rates	genotypes	IMR90	hFB	TSC2(+/+)	A	0
Neurite-extension-rates	genotypes	IMR90	hFB	TSC2(+/+)	A	26.977
Neurite-extension-rates	genotypes	IMR90	hFB	TSC2(+/+)	A	17.955
Neurite-extension-rates	genotypes	IMR90	hFB	TSC2(+/+)	A	0.207
Neurite-extension-rates	genotypes	IMR90	hFB	TSC2(+/+)	A	48.098
Neurite-extension-rates	genotypes	IMR90	hFB	TSC2(+/+)	A	0
Neurite-extension-rates	genotypes	IMR90	hFB	TSC2(+/+)	A	0
Neurite-extension-rates	genotypes	IMR90	hFB	TSC2(+/+)	A	0.439
Neurite-extension-rates	genotypes	IMR90	hFB	TSC2(+/+)	A	-71.267
Neurite-extension-rates	genotypes	IMR90	hFB	TSC2(+/+)	A	24.908
Neurite-extension-rates	genotypes	IMR90	hFB	TSC2(+/+)	A	8.643
Neurite-extension-rates	genotypes	IMR90	hFB	TSC2(+/+)	A	25.763
Neurite-extension-rates	genotypes	IMR90	hFB	TSC2(+/+)	A	-131.549
Neurite-extension-rates	genotypes	IMR90	hFB	TSC2(+/+)	A	58.499
Neurite-extension-rates	genotypes	IMR90	hFB	TSC2(+/+)	A	19.913
Neurite-extension-rates	genotypes	IMR90	hFB	TSC2(+/+)	A	0
Neurite-extension-rates	genotypes	IMR90	hFB	TSC2(+/+)	A	22.638
Neurite-extension-rates	genotypes	IMR90	hFB	TSC2(+/+)	A	36.143
Neurite-extension-rates	genotypes	IMR90	hFB	TSC2(+/+)	A	57.459
Neurite-extension-rates	genotypes	IMR90	hFB	TSC2(+/+)	A	94.901
Neurite-extension-rates	genotypes	IMR90	hFB	TSC2(+/+)	A	1.524
Neurite-extension-rates	genotypes	IMR90	hFB	TSC2(+/+)	A	33.084
Neurite-extension-rates	genotypes	IMR90	hFB	TSC2(+/+)	A	35.487
Neurite-extension-rates	genotypes	IMR90	hFB	TSC2(+/+)	A	42.5
Neurite-extension-rates	genotypes	IMR90	hFB	TSC2(+/+)	A	149.262
Neurite-extension-rates	genotypes	IMR90	hFB	TSC2(+/+)	A	45.753
Neurite-extension-rates	genotypes	IMR90	hFB	TSC2(+/+)	A	48.064
Neurite-extension-rates	genotypes	IMR90	hFB	TSC2(+/+)	A	-20.18
Neurite-extension-rates	genotypes	IMR90	hFB	TSC2(+/+)	A	9.471
Neurite-extension-rates	genotypes	IMR90	hFB	TSC2(+/+)	A	1.467
Neurite-extension-rates	genotypes	IMR90	hFB	TSC2(+/+)	A	11.257
Neurite-extension-rates	genotypes	IMR90	hFB	TSC2(+/+)	A	5.986
Neurite-extension-rates	genotypes	IMR90	hFB	TSC2(+/+)	A	14.7
Neurite-extension-rates	genotypes	IMR90	hFB	TSC2(+/+)	A	5.96
Neurite-extension-rates	genotypes	IMR90	hFB	TSC2(+/+)	A	68.757
Neurite-extension-rates	genotypes	IMR90	hFB	TSC2(+/+)	A	64.006
Neurite-extension-rates	genotypes	IMR90	hFB	TSC2(+/+)	A	4.857
Neurite-extension-rates	genotypes	IMR90	hFB	TSC2(+/+)	A	16.477
Neurite-extension-rates	genotypes	IMR90	hFB	TSC2(+/+)	A	76.236
Neurite-extension-rates	genotypes	IMR90	hFB	TSC2(+/+)	A	11.908
Neurite-extension-rates	genotypes	IMR90	hFB	TSC2(+/+)	A	30.049
Neurite-extension-rates	genotypes	IMR90	hFB	TSC2(+/+)	A	92.318
Neurite-extension-rates	genotypes	IMR90	hFB	TSC2(+/+)	A	42
Neurite-extension-rates	genotypes	IMR90	hFB	TSC2(+/+)	A	73.924
Neurite-extension-rates	genotypes	IMR90	hFB	TSC2(+/+)	A	24.353
Neurite-extension-rates	genotypes	IMR90	hFB	TSC2(+/+)	A	33.693
Neurite-extension-rates	genotypes	IMR90	hFB	TSC2(+/+)	A	22.686
Neurite-extension-rates	genotypes	IMR90	hFB	TSC2(+/+)	A	35.298
Neurite-extension-rates	genotypes	IMR90	hFB	TSC2(+/+)	A	8.166
Neurite-extension-rates	genotypes	IMR90	hFB	TSC2(+/+)	A	67.836
Neurite-extension-rates	genotypes	IMR90	hFB	TSC2(+/+)	A	41.306
Neurite-extension-rates	genotypes	IMR90	hFB	TSC2(+/+)	A	25.523
Neurite-extension-rates	genotypes	IMR90	hFB	TSC2(+/+)	A	37.346
Neurite-extension-rates	genotypes	IMR90	hFB	TSC2(+/+)	A	41.632
Neurite-extension-rates	genotypes	IMR90	hFB	TSC2(+/+)	A	-62.661
Neurite-extension-rates	genotypes	IMR90	hFB	TSC2(+/+)	A	21.872
Neurite-extension-rates	genotypes	IMR90	hFB	TSC2(+/+)	A	7.119
Neurite-extension-rates	genotypes	IMR90	hFB	TSC2(+/+)	A	68.007
Neurite-extension-rates	genotypes	IMR90	hFB	TSC2(+/+)	A	46.493
Neurite-extension-rates	genotypes	IMR90	hFB	TSC2(+/+)	A	20.635
Neurite-extension-rates	genotypes	IMR90	hFB	TSC2(+/+)	A	42.448
Neurite-extension-rates	genotypes	IMR90	hFB	TSC2(+/+)	A	41.591
Neurite-extension-rates	genotypes	IMR90	hFB	TSC2(+/+)	A	4.819
Neurite-extension-rates	genotypes	IMR90	hFB	TSC2(+/+)	A	10.004
Neurite-extension-rates	genotypes	IMR90	hFB	TSC2(+/+)	A	71.864
Neurite-extension-rates	genotypes	IMR90	hFB	TSC2(+/+)	A	52.664
Neurite-extension-rates	genotypes	IMR90	hFB	TSC2(+/+)	A	17.835
Neurite-extension-rates	genotypes	IMR90	hFB	TSC2(+/+)	A	55.083
Neurite-extension-rates	genotypes	IMR90	hFB	TSC2(+/+)	A	43.375
Neurite-extension-rates	genotypes	IMR90	hFB	TSC2(+/+)	A	18.143
Neurite-extension-rates	genotypes	IMR90	hFB	TSC2(+/+)	A	23.77
Neurite-extension-rates	genotypes	IMR90	hFB	TSC2(+/+)	A	42.562
Neurite-extension-rates	genotypes	IMR90	hFB	TSC2(+/+)	A	44.287
Neurite-extension-rates	genotypes	IMR90	hFB	TSC2(+/+)	A	5.847
Neurite-extension-rates	genotypes	IMR90	hFB	TSC2(+/+)	A	16.681
Neurite-extension-rates	genotypes	IMR90	hFB	TSC2(+/+)	A	58.515
Neurite-extension-rates	genotypes	IMR90	hFB	TSC2(+/+)	A	91.195
Neurite-extension-rates	genotypes	IMR90	hFB	TSC2(+/+)	A	38.527
Neurite-extension-rates	genotypes	IMR90	hFB	TSC2(+/+)	A	17.428
Neurite-extension-rates	genotypes	IMR90	hFB	TSC2(+/+)	A	10.104
Neurite-extension-rates	genotypes	IMR90	hFB	TSC2(+/+)	A	13.162
Neurite-extension-rates	genotypes	IMR90	hFB	TSC2(+/+)	A	8.823
Neurite-extension-rates	genotypes	IMR90	hFB	TSC2(+/+)	A	0
Neurite-extension-rates	genotypes	IMR90	hFB	TSC2(+/+)	A	57.869
Neurite-extension-rates	genotypes	IMR90	hFB	TSC2(+/+)	A	37.213
Neurite-extension-rates	genotypes	IMR90	hFB	TSC2(+/+)	A	79.638
Neurite-extension-rates	genotypes	IMR90	hFB	TSC2(+/+)	A	20.593
Neurite-extension-rates	genotypes	IMR90	hFB	TSC2(+/+)	A	5.738
Neurite-extension-rates	genotypes	IMR90	hFB	TSC2(+/+)	A	62.04
Neurite-extension-rates	genotypes	IMR90	hFB	TSC2(+/+)	A	17.621
Neurite-extension-rates	genotypes	IMR90	hFB	TSC2(+/+)	A	12.247
Neurite-extension-rates	genotypes	IMR90	hFB	TSC2(+/+)	A	17.022
Neurite-extension-rates	genotypes	IMR90	hFB	TSC2(+/+)	A	25.311
Neurite-extension-rates	genotypes	IMR90	hFB	TSC2(+/+)	A	0
Neurite-extension-rates	genotypes	IMR90	hFB	TSC2(+/+)	A	42.138
Neurite-extension-rates	genotypes	IMR90	hFB	TSC2(+/+)	A	44.61
Neurite-extension-rates	genotypes	IMR90	hFB	TSC2(+/+)	A	24.638
Neurite-extension-rates	genotypes	IMR90	hFB	TSC2(+/+)	A	36.314
Neurite-extension-rates	genotypes	IMR90	hFB	TSC2(+/+)	A	65.008
Neurite-extension-rates	genotypes	IMR90	hFB	TSC2(+/+)	A	74.879
Neurite-extension-rates	genotypes	IMR90	hFB	TSC2(+/+)	A	18.637
Neurite-extension-rates	genotypes	IMR90	hFB	TSC2(+/+)	A	-13.902
Neurite-extension-rates	genotypes	IMR90	hFB	TSC2(+/+)	A	27.061
Neurite-extension-rates	genotypes	IMR90	hFB	TSC2(+/+)	A	19.136
Neurite-extension-rates	genotypes	IMR90	hFB	TSC2(+/+)	A	23.424
Neurite-extension-rates	genotypes	IMR90	hFB	TSC2(+/+)	A	51.85
Neurite-extension-rates	genotypes	IMR90	hFB	TSC2(+/+)	A	20.245
Neurite-extension-rates	genotypes	IMR90	hFB	TSC2(+/+)	A	2.356
Neurite-extension-rates	genotypes	IMR90	hFB	TSC2(+/+)	A	27.068
Neurite-extension-rates	genotypes	IMR90	hFB	TSC2(+/+)	A	57.774
Neurite-extension-rates	genotypes	IMR90	hFB	TSC2(+/+)	A	25.225
Neurite-extension-rates	genotypes	IMR90	hFB	TSC2(+/+)	A	54.01
Neurite-extension-rates	genotypes	IMR90	hFB	TSC2(+/+)	A	7.316
Neurite-extension-rates	genotypes	IMR90	hFB	TSC2(+/+)	A	35.199
Neurite-extension-rates	genotypes	IMR90	hFB	TSC2(+/+)	A	33.332
Neurite-extension-rates	genotypes	IMR90	hFB	TSC2(+/+)	A	32.655
Neurite-extension-rates	genotypes	IMR90	hFB	TSC2(+/+)	A	18.516
Neurite-extension-rates	genotypes	IMR90	hFB	TSC2(+/+)	A	16.788
Neurite-extension-rates	genotypes	IMR90	hFB	TSC2(+/+)	A	27.356
Neurite-extension-rates	genotypes	IMR90	hFB	TSC2(+/+)	A	72.787
Neurite-extension-rates	genotypes	IMR90	hFB	TSC2(+/+)	A	33.902
Neurite-extension-rates	genotypes	IMR90	hFB	TSC2(+/+)	A	18.372
Neurite-extension-rates	genotypes	IMR90	hFB	TSC2(+/+)	A	25.78
Neurite-extension-rates	genotypes	IMR90	hFB	TSC2(+/+)	A	38.73
Neurite-extension-rates	genotypes	IMR90	hFB	TSC2(+/+)	A	22.998
Neurite-extension-rates	genotypes	IMR90	hFB	TSC2(+/+)	A	23.935
Neurite-extension-rates	genotypes	IMR90	hFB	TSC2(+/+)	A	19.818
Neurite-extension-rates	genotypes	IMR90	hFB	TSC2(+/+)	A	0
Neurite-extension-rates	genotypes	IMR90	hFB	TSC2(+/+)	A	50.038
Neurite-extension-rates	genotypes	IMR90	hFB	TSC2(+/+)	A	0
Neurite-extension-rates	genotypes	IMR90	hFB	TSC2(+/+)	A	16.157
Neurite-extension-rates	genotypes	IMR90	hFB	TSC2(+/+)	A	30.778
Neurite-extension-rates	genotypes	IMR90	hFB	TSC2(+/+)	A	45.13
Neurite-extension-rates	genotypes	IMR90	hFB	TSC2(+/+)	A	84.903
Neurite-extension-rates	genotypes	IMR90	hFB	TSC2(+/+)	A	16.803
Neurite-extension-rates	genotypes	IMR90	hFB	TSC2(+/+)	A	15.264
Neurite-extension-rates	genotypes	IMR90	hFB	TSC2(+/+)	A	12.687
Neurite-extension-rates	genotypes	IMR90	hFB	TSC2(+/+)	A	-22.892
Neurite-extension-rates	genotypes	IMR90	hFB	TSC2(+/+)	A	33.882
Neurite-extension-rates	genotypes	IMR90	hFB	TSC2(+/+)	A	36.343
Neurite-extension-rates	genotypes	IMR90	hFB	TSC2(+/+)	A	18.467
Neurite-extension-rates	genotypes	IMR90	hFB	TSC2(+/+)	A	27.475
Neurite-extension-rates	genotypes	IMR90	hFB	TSC2(+/+)	A	72.837
Neurite-extension-rates	genotypes	IMR90	hFB	TSC2(+/+)	A	0.361
Neurite-extension-rates	genotypes	IMR90	hFB	TSC2(+/+)	A	14.678
Neurite-extension-rates	genotypes	IMR90	hFB	TSC2(+/+)	A	25.931
Neurite-extension-rates	genotypes	IMR90	hFB	TSC2(+/+)	A	0
Neurite-extension-rates	genotypes	IMR90	hFB	TSC2(+/+)	A	43.392
Neurite-extension-rates	genotypes	IMR90	hFB	TSC2(+/+)	A	53.437
Neurite-extension-rates	genotypes	IMR90	hFB	TSC2(+/+)	A	58.68
Neurite-extension-rates	genotypes	IMR90	hFB	TSC2(+/+)	A	55.152
Neurite-extension-rates	genotypes	IMR90	hFB	TSC2(+/+)	A	0
Neurite-extension-rates	genotypes	IMR90	hFB	TSC2(+/+)	A	29.459
Neurite-extension-rates	genotypes	IMR90	hFB	TSC2(+/+)	A	78.541
Neurite-extension-rates	genotypes	IMR90	hFB	TSC2(+/+)	A	0
Neurite-extension-rates	genotypes	IMR90	hFB	TSC2(+/+)	A	95.828
Neurite-extension-rates	genotypes	IMR90	hFB	TSC2(+/+)	A	36.838
Neurite-extension-rates	genotypes	IMR90	hFB	TSC2(+/+)	A	36.806
Neurite-extension-rates	genotypes	IMR90	hFB	TSC2(+/+)	A	45.161
Neurite-extension-rates	genotypes	IMR90	hFB	TSC2(+/+)	A	0
Neurite-extension-rates	genotypes	IMR90	hFB	TSC2(+/+)	A	10.579
Neurite-extension-rates	genotypes	IMR90	hFB	TSC2(+/+)	A	20.018
Neurite-extension-rates	genotypes	IMR90	hFB	TSC2(+/+)	A	7.764
Neurite-extension-rates	genotypes	IMR90	hFB	TSC2(+/+)	A	96.734
Neurite-extension-rates	genotypes	IMR90	hFB	TSC2(+/+)	A	17.988
Neurite-extension-rates	genotypes	IMR90	hFB	TSC2(+/+)	A	0
Neurite-extension-rates	genotypes	IMR90	hFB	TSC2(+/+)	A	31.671
Neurite-extension-rates	genotypes	IMR90	hFB	TSC2(+/+)	A	51.13
Neurite-extension-rates	genotypes	IMR90	hFB	TSC2(+/+)	A	0.695
Neurite-extension-rates	genotypes	IMR90	hFB	TSC2(+/+)	A	-7.763
Neurite-extension-rates	genotypes	IMR90	hFB	TSC2(+/+)	A	-10.351
Neurite-extension-rates	genotypes	IMR90	hFB	TSC2(+/+)	A	-12.556
Neurite-extension-rates	genotypes	IMR90	hFB	TSC2(+/+)	A	10.117
Neurite-extension-rates	genotypes	IMR90	hFB	TSC2(+/+)	A	28.113
Neurite-extension-rates	genotypes	IMR90	hFB	TSC2(+/+)	A	21.478
Neurite-extension-rates	genotypes	IMR90	hFB	TSC2(+/+)	A	79.794
Neurite-extension-rates	genotypes	IMR90	hFB	TSC2(+/+)	A	61.675
Neurite-extension-rates	genotypes	IMR90	hFB	TSC2(+/+)	A	55.189
Neurite-extension-rates	genotypes	IMR90	hFB	TSC2(+/+)	A	1.306
Neurite-extension-rates	genotypes	IMR90	hFB	TSC2(+/+)	A	21.192
Neurite-extension-rates	genotypes	IMR90	hFB	TSC2(+/+)	A	45.01
Neurite-extension-rates	genotypes	IMR90	hFB	TSC2(+/+)	A	17.066
Neurite-extension-rates	genotypes	IMR90	hFB	TSC2(+/+)	A	-25.153
Neurite-extension-rates	genotypes	IMR90	hFB	TSC2(+/+)	A	14.367
Neurite-extension-rates	genotypes	IMR90	hFB	TSC2(+/+)	A	19.621
Neurite-extension-rates	genotypes	IMR90	hFB	TSC2(+/+)	A	1.803
Neurite-extension-rates	genotypes	IMR90	hFB	TSC2(+/+)	A	50.514
Neurite-extension-rates	genotypes	IMR90	hFB	TSC2(+/+)	A	45.643
Neurite-extension-rates	genotypes	IMR90	hFB	TSC2(+/+)	A	48.459
Neurite-extension-rates	genotypes	IMR90	hFB	TSC2(+/+)	A	71.95
Neurite-extension-rates	genotypes	IMR90	hFB	TSC2(+/+)	A	12.763
Neurite-extension-rates	genotypes	IMR90	hFB	TSC2(+/+)	A	37.27
Neurite-extension-rates	genotypes	IMR90	hFB	TSC2(+/+)	A	29.621
Neurite-extension-rates	genotypes	IMR90	hFB	TSC2(+/+)	A	-71.044
Neurite-extension-rates	genotypes	IMR90	hFB	TSC2(+/+)	A	60.594
Neurite-extension-rates	genotypes	IMR90	hFB	TSC2(+/+)	A	0
Neurite-extension-rates	genotypes	IMR90	hFB	TSC2(+/+)	A	28.55
Neurite-extension-rates	genotypes	IMR90	hFB	TSC2(+/+)	A	19.292
Neurite-extension-rates	genotypes	IMR90	hFB	TSC2(+/+)	A	0
Neurite-extension-rates	genotypes	IMR90	hFB	TSC2(+/+)	A	10.229
Neurite-extension-rates	genotypes	IMR90	hFB	TSC2(+/+)	A	63.518
Neurite-extension-rates	genotypes	IMR90	hFB	TSC2(+/+)	A	33.619
Neurite-extension-rates	genotypes	IMR90	hFB	TSC2(+/+)	A	-8.899
Neurite-extension-rates	genotypes	IMR90	hFB	TSC2(+/+)	A	96.337
Neurite-extension-rates	genotypes	IMR90	hFB	TSC2(+/+)	A	35.583
Neurite-extension-rates	genotypes	IMR90	hFB	TSC2(+/+)	A	0.76
Neurite-extension-rates	genotypes	IMR90	hFB	TSC2(+/+)	A	38.219
Neurite-extension-rates	genotypes	IMR90	hFB	TSC2(+/+)	A	31.439
Neurite-extension-rates	genotypes	IMR90	hFB	TSC2(+/+)	A	0
Neurite-extension-rates	genotypes	IMR90	hFB	TSC2(+/+)	A	0.98
Neurite-extension-rates	genotypes	IMR90	hFB	TSC2(+/+)	A	75.091
Neurite-extension-rates	genotypes	IMR90	hFB	TSC2(+/+)	A	13.564
Neurite-extension-rates	genotypes	IMR90	hFB	TSC2(+/+)	A	-6.472
Neurite-extension-rates	genotypes	IMR90	hFB	TSC2(+/+)	A	21.288
Neurite-extension-rates	genotypes	IMR90	hFB	TSC2(+/+)	A	76.592
Neurite-extension-rates	genotypes	IMR90	hFB	TSC2(+/+)	A	9.615
Neurite-extension-rates	genotypes	IMR90	hFB	TSC2(+/+)	A	61.319
Neurite-extension-rates	genotypes	IMR90	hFB	TSC2(+/+)	A	13.791
Neurite-extension-rates	genotypes	IMR90	hFB	TSC2(+/+)	A	46.684
Neurite-extension-rates	genotypes	IMR90	hFB	TSC2(+/+)	A	1.663
Neurite-extension-rates	genotypes	IMR90	hFB	TSC2(+/+)	A	83.723
Neurite-extension-rates	genotypes	IMR90	hFB	TSC2(+/+)	A	23.94
Neurite-extension-rates	genotypes	IMR90	hFB	TSC2(+/+)	A	27.768
Neurite-extension-rates	genotypes	IMR90	hFB	TSC2(+/+)	A	1.296
Neurite-extension-rates	genotypes	IMR90	hFB	TSC2(+/+)	A	26.628
Neurite-extension-rates	genotypes	IMR90	hFB	TSC2(+/+)	A	24.528
Neurite-extension-rates	genotypes	IMR90	hFB	TSC2(+/+)	A	20.513
Neurite-extension-rates	genotypes	IMR90	hFB	TSC2(+/+)	A	-4.666
Neurite-extension-rates	genotypes	IMR90	hFB	TSC2(+/+)	A	0
Neurite-extension-rates	genotypes	IMR90	hFB	TSC2(+/+)	A	12.373
Neurite-extension-rates	genotypes	IMR90	hFB	TSC2(+/+)	A	32.331
Neurite-extension-rates	genotypes	IMR90	hFB	TSC2(+/+)	A	37.862
Neurite-extension-rates	genotypes	IMR90	hFB	TSC2(+/+)	A	13.521
Neurite-extension-rates	genotypes	IMR90	hFB	TSC2(+/+)	A	16.69
Neurite-extension-rates	genotypes	IMR90	hFB	TSC2(+/+)	A	59.001
Neurite-extension-rates	genotypes	IMR90	hFB	TSC2(+/+)	A	25.977
Neurite-extension-rates	genotypes	IMR90	hFB	TSC2(+/+)	A	33.695
Neurite-extension-rates	genotypes	IMR90	hFB	TSC2(+/+)	A	31.286
Neurite-extension-rates	genotypes	IMR90	hFB	TSC2(+/+)	A	42.753
Neurite-extension-rates	genotypes	IMR90	hFB	TSC2(+/+)	A	3.973
Neurite-extension-rates	genotypes	IMR90	hFB	TSC2(+/+)	A	18.041
Neurite-extension-rates	genotypes	IMR90	hFB	TSC2(+/+)	A	46.301
Neurite-extension-rates	genotypes	IMR90	hFB	TSC2(+/+)	A	-55.318
Neurite-extension-rates	genotypes	IMR90	hFB	TSC2(+/+)	A	74.214
Neurite-extension-rates	genotypes	IMR90	hFB	TSC2(+/+)	A	0
Neurite-extension-rates	genotypes	IMR90	hFB	TSC2(+/+)	A	22.928
Neurite-extension-rates	genotypes	IMR90	hFB	TSC2(+/+)	A	0
Neurite-extension-rates	genotypes	IMR90	hFB	TSC2(+/+)	A	-27.149
Neurite-extension-rates	genotypes	IMR90	hFB	TSC2(+/+)	A	14.3
Neurite-extension-rates	genotypes	IMR90	hFB	TSC2(+/+)	A	17.76
Neurite-extension-rates	genotypes	IMR90	hFB	TSC2(+/+)	A	26.271
Neurite-extension-rates	genotypes	IMR90	hFB	TSC2(+/+)	A	2.189
Neurite-extension-rates	genotypes	IMR90	hFB	TSC2(+/+)	A	39.702
Neurite-extension-rates	genotypes	IMR90	hFB	TSC2(+/+)	A	58.287
Neurite-extension-rates	genotypes	IMR90	hFB	TSC2(+/+)	A	21.412
Neurite-extension-rates	genotypes	IMR90	hFB	TSC2(+/+)	A	41.391
Neurite-extension-rates	genotypes	IMR90	hFB	TSC2(+/+)	A	59.401
Neurite-extension-rates	genotypes	IMR90	hFB	TSC2(+/+)	A	-38.52
Neurite-extension-rates	genotypes	IMR90	hFB	TSC2(+/+)	A	2.793
Neurite-extension-rates	genotypes	IMR90	hFB	TSC2(+/+)	A	44.019
Neurite-extension-rates	genotypes	IMR90	hFB	TSC2(+/+)	A	50.722
Neurite-extension-rates	genotypes	IMR90	hFB	TSC2(+/+)	A	43.236
Neurite-extension-rates	genotypes	IMR90	hFB	TSC2(+/+)	A	-25.738
Neurite-extension-rates	genotypes	IMR90	hFB	TSC2(+/+)	A	12.363
Neurite-extension-rates	genotypes	IMR90	hFB	TSC2(+/+)	A	49.027
Neurite-extension-rates	genotypes	IMR90	hFB	TSC2(+/+)	A	7.531
Neurite-extension-rates	genotypes	IMR90	hFB	TSC2(+/+)	A	11.729
Neurite-extension-rates	genotypes	IMR90	hFB	TSC2(+/+)	A	0
Neurite-extension-rates	genotypes	IMR90	hFB	TSC2(+/+)	A	45.319
Neurite-extension-rates	genotypes	IMR90	hFB	TSC2(+/+)	A	16
Neurite-extension-rates	genotypes	IMR90	hFB	TSC2(+/+)	A	5.685
Neurite-extension-rates	genotypes	IMR90	hFB	TSC2(+/+)	A	54.098
Neurite-extension-rates	genotypes	IMR90	hFB	TSC2(+/+)	A	36.046
Neurite-extension-rates	genotypes	IMR90	hFB	TSC2(+/+)	A	59.757
Neurite-extension-rates	genotypes	IMR90	hFB	TSC2(+/+)	A	51.152
Neurite-extension-rates	genotypes	IMR90	hFB	TSC2(+/+)	A	16.31
Neurite-extension-rates	genotypes	IMR90	hFB	TSC2(+/+)	A	-27.886
Neurite-extension-rates	genotypes	IMR90	hFB	TSC2(+/+)	A	10.184
Neurite-extension-rates	genotypes	IMR90	hFB	TSC2(+/+)	A	25.856
Neurite-extension-rates	genotypes	IMR90	hFB	TSC2(+/+)	A	-14.38
Neurite-extension-rates	genotypes	IMR90	hFB	TSC2(+/+)	A	26.947
Neurite-extension-rates	genotypes	IMR90	hFB	TSC2(+/+)	A	28.18
Neurite-extension-rates	genotypes	IMR90	hFB	TSC2(+/+)	A	12.063
Neurite-extension-rates	genotypes	IMR90	hFB	TSC2(+/+)	A	105.133
Neurite-extension-rates	genotypes	IMR90	hFB	TSC2(+/+)	A	46.777
Neurite-extension-rates	genotypes	IMR90	hFB	TSC2(+/+)	A	49.679
Neurite-extension-rates	genotypes	IMR90	hFB	TSC2(+/+)	A	18.64
Neurite-extension-rates	genotypes	IMR90	hFB	TSC2(+/+)	A	57.457
Neurite-extension-rates	genotypes	IMR90	hFB	TSC2(+/+)	A	51.391
Neurite-extension-rates	genotypes	IMR90	hFB	TSC2(+/+)	A	7.114
Neurite-extension-rates	genotypes	IMR90	hFB	TSC2(+/+)	A	-6.775
Neurite-extension-rates	genotypes	IMR90	hFB	TSC2(+/+)	A	-22.958
Neurite-extension-rates	genotypes	IMR90	hFB	TSC2(+/+)	A	0.799
Neurite-extension-rates	genotypes	IMR90	hFB	TSC2(+/+)	A	39.919
Neurite-extension-rates	genotypes	IMR90	hFB	TSC2(+/+)	A	7.296
Neurite-extension-rates	genotypes	IMR90	hFB	TSC2(+/+)	A	22.804
Neurite-extension-rates	genotypes	IMR90	hFB	TSC2(+/+)	A	0
Neurite-extension-rates	genotypes	IMR90	hFB	TSC2(+/+)	A	-8.228
Neurite-extension-rates	genotypes	IMR90	hFB	TSC2(+/+)	A	-37.846
Neurite-extension-rates	genotypes	IMR90	hFB	TSC2(+/+)	A	31.965
Neurite-extension-rates	genotypes	IMR90	hFB	TSC2(+/+)	A	24.188
Neurite-extension-rates	genotypes	IMR90	hFB	TSC2(+/+)	A	39.359
Neurite-extension-rates	genotypes	IMR90	hFB	TSC2(+/+)	A	51.057
Neurite-extension-rates	genotypes	IMR90	hFB	TSC2(+/+)	A	3.689
Neurite-extension-rates	genotypes	IMR90	hFB	TSC2(+/+)	A	12.288
Neurite-extension-rates	genotypes	IMR90	hFB	TSC2(+/+)	A	50.491
Neurite-extension-rates	genotypes	IMR90	hFB	TSC2(+/+)	A	1.032
Neurite-extension-rates	genotypes	IMR90	hFB	TSC2(+/+)	A	38.523
Neurite-extension-rates	genotypes	IMR90	hFB	TSC2(+/+)	A	40.948
Neurite-extension-rates	genotypes	IMR90	hFB	TSC2(+/+)	A	16.588
Neurite-extension-rates	genotypes	IMR90	hFB	TSC2(+/+)	A	13.033
Neurite-extension-rates	genotypes	IMR90	hFB	TSC2(+/+)	A	31.074
Neurite-extension-rates	genotypes	IMR90	hFB	TSC2(+/+)	A	23.986
Neurite-extension-rates	genotypes	IMR90	hFB	TSC2(+/+)	A	13.188
Neurite-extension-rates	genotypes	IMR90	hFB	TSC2(+/+)	A	12.126
Neurite-extension-rates	genotypes	IMR90	hFB	TSC2(+/+)	A	-17.888
Neurite-extension-rates	genotypes	IMR90	hFB	TSC2(+/+)	A	44.284
Neurite-extension-rates	genotypes	IMR90	hFB	TSC2(+/+)	A	11.045
Neurite-extension-rates	genotypes	IMR90	hFB	TSC2(+/+)	A	34.007
Neurite-extension-rates	genotypes	IMR90	hFB	TSC2(+/+)	A	26.937
Neurite-extension-rates	genotypes	IMR90	hFB	TSC2(+/+)	A	-40.155
Neurite-extension-rates	genotypes	IMR90	hFB	TSC2(+/+)	A	0
Neurite-extension-rates	genotypes	IMR90	hFB	TSC2(+/+)	A	45.071
Neurite-extension-rates	genotypes	IMR90	hFB	TSC2(+/+)	A	34.581
Neurite-extension-rates	genotypes	IMR90	hFB	TSC2(+/+)	A	90.802
Neurite-extension-rates	genotypes	IMR90	hFB	TSC2(+/+)	A	33.024
Neurite-extension-rates	genotypes	IMR90	hFB	TSC2(+/+)	A	61.493
Neurite-extension-rates	genotypes	IMR90	hFB	TSC2(+/+)	A	52.268
Neurite-extension-rates	genotypes	IMR90	hFB	TSC2(+/+)	A	32.107
Neurite-extension-rates	genotypes	IMR90	hFB	TSC2(+/+)	A	73.794
Neurite-extension-rates	genotypes	IMR90	hFB	TSC2(+/+)	A	71.927
Neurite-extension-rates	genotypes	IMR90	hFB	TSC2(+/+)	A	-52.407
Neurite-extension-rates	genotypes	IMR90	hFB	TSC2(+/+)	A	8.245
Neurite-extension-rates	genotypes	IMR90	hFB	TSC2(+/+)	A	26.035
Neurite-extension-rates	genotypes	IMR90	hFB	TSC2(+/+)	A	25.645
Neurite-extension-rates	genotypes	IMR90	hFB	TSC2(+/+)	A	30.688
Neurite-extension-rates	genotypes	IMR90	hFB	TSC2(+/+)	A	27.607
Neurite-extension-rates	genotypes	IMR90	hFB	TSC2(+/+)	A	60.223
Neurite-extension-rates	genotypes	IMR90	hFB	TSC2(+/+)	A	39.208
Neurite-extension-rates	genotypes	IMR90	hFB	TSC2(+/+)	A	20.871
Neurite-extension-rates	genotypes	IMR90	hFB	TSC2(+/+)	A	18.206
Neurite-extension-rates	genotypes	IMR90	hFB	TSC2(+/+)	A	32.495
Neurite-extension-rates	genotypes	IMR90	hFB	TSC2(+/+)	A	-4.148
Neurite-extension-rates	genotypes	IMR90	hFB	TSC2(+/+)	A	0
Neurite-extension-rates	genotypes	IMR90	hFB	TSC2(+/+)	A	63.343
Neurite-extension-rates	genotypes	IMR90	hFB	TSC2(+/+)	A	35.211
Neurite-extension-rates	genotypes	IMR90	hFB	TSC2(+/+)	A	36.96
Neurite-extension-rates	genotypes	IMR90	hFB	TSC2(+/+)	A	32.617
Neurite-extension-rates	genotypes	IMR90	hFB	TSC2(+/+)	A	16.75
Neurite-extension-rates	genotypes	IMR90	hFB	TSC2(+/+)	A	18.302
Neurite-extension-rates	genotypes	IMR90	hFB	TSC2(+/+)	A	41
Neurite-extension-rates	genotypes	IMR90	hFB	TSC2(+/+)	A	57.263
Neurite-extension-rates	genotypes	IMR90	hFB	TSC2(+/+)	A	17.565
Neurite-extension-rates	genotypes	IMR90	hFB	TSC2(+/+)	A	27.765
Neurite-extension-rates	genotypes	IMR90	hFB	TSC2(+/+)	A	17.53
Neurite-extension-rates	genotypes	IMR90	hFB	TSC2(+/+)	A	12.461
Neurite-extension-rates	genotypes	IMR90	hFB	TSC2(+/+)	A	27.79
Neurite-extension-rates	genotypes	IMR90	hFB	TSC2(+/+)	A	56.271
Neurite-extension-rates	genotypes	IMR90	hFB	TSC2(+/+)	A	60.49
Neurite-extension-rates	genotypes	IMR90	hFB	TSC2(+/+)	A	28.7
Neurite-extension-rates	genotypes	IMR90	hFB	TSC2(+/+)	A	0
Neurite-extension-rates	genotypes	IMR90	hFB	TSC2(+/+)	A	-23.631
Neurite-extension-rates	genotypes	IMR90	hFB	TSC2(+/+)	A	38.532
Neurite-extension-rates	genotypes	IMR90	hFB	TSC2(+/+)	A	45.581
Neurite-extension-rates	genotypes	IMR90	hFB	TSC2(+/+)	A	20.194
Neurite-extension-rates	genotypes	IMR90	hFB	TSC2(+/+)	A	36.974
Neurite-extension-rates	genotypes	IMR90	hFB	TSC2(+/+)	A	7.072
Neurite-extension-rates	genotypes	IMR90	hFB	TSC2(+/+)	A	0
Neurite-extension-rates	genotypes	IMR90	hFB	TSC2(+/+)	A	30.895
Neurite-extension-rates	genotypes	IMR90	hFB	TSC2(+/+)	A	28.743
Neurite-extension-rates	genotypes	IMR90	hFB	TSC2(+/+)	A	10.101
Neurite-extension-rates	genotypes	IMR90	hFB	TSC2(+/+)	A	81.296
Neurite-extension-rates	genotypes	IMR90	hFB	TSC2(+/+)	A	28.822
Neurite-extension-rates	genotypes	IMR90	hFB	TSC2(+/+)	A	22.393
Neurite-extension-rates	genotypes	IMR90	hFB	TSC2(+/+)	A	50.246
Neurite-extension-rates	genotypes	IMR90	hFB	TSC2(+/+)	A	34.995
Neurite-extension-rates	genotypes	IMR90	hFB	TSC2(+/+)	A	103.207
Neurite-extension-rates	genotypes	IMR90	hFB	TSC2(+/+)	A	15.574
Neurite-extension-rates	genotypes	IMR90	hFB	TSC2(+/+)	A	16.165
Neurite-extension-rates	genotypes	IMR90	hFB	TSC2(+/+)	A	7.693
Neurite-extension-rates	genotypes	IMR90	hFB	TSC2(+/+)	A	29.145
Neurite-extension-rates	genotypes	IMR90	hFB	TSC2(+/+)	A	45.54
Neurite-extension-rates	genotypes	IMR90	hFB	TSC2(+/+)	A	24.236
Neurite-extension-rates	genotypes	IMR90	hFB	TSC2(+/+)	A	43.678
Neurite-extension-rates	genotypes	IMR90	hFB	TSC2(+/+)	A	45.138
Neurite-extension-rates	genotypes	IMR90	hFB	TSC2(+/+)	A	9.464
Neurite-extension-rates	genotypes	IMR90	hFB	TSC2(+/+)	A	11.308
Neurite-extension-rates	genotypes	IMR90	hFB	TSC2(+/+)	A	95.4
Neurite-extension-rates	genotypes	IMR90	hFB	TSC2(+/+)	A	16.468
Neurite-extension-rates	genotypes	IMR90	hFB	TSC2(+/+)	A	29.524
Neurite-extension-rates	genotypes	IMR90	hFB	TSC2(+/+)	A	23.584
Neurite-extension-rates	genotypes	IMR90	hFB	TSC2(+/+)	A	-7.072
Neurite-extension-rates	genotypes	IMR90	hFB	TSC2(+/+)	A	37.855
Neurite-extension-rates	genotypes	IMR90	hFB	TSC2(+/+)	A	70.783
Neurite-extension-rates	genotypes	IMR90	hFB	TSC2(+/+)	A	25.102
Neurite-extension-rates	genotypes	IMR90	hFB	TSC2(+/+)	A	51.328
Neurite-extension-rates	genotypes	IMR90	hFB	TSC2(+/+)	A	26.509
Neurite-extension-rates	genotypes	IMR90	hFB	TSC2(+/+)	A	10.687
Neurite-extension-rates	genotypes	IMR90	hFB	TSC2(+/+)	A	122.268
Neurite-extension-rates	genotypes	IMR90	hFB	TSC2(+/+)	A	58.018
Neurite-extension-rates	genotypes	IMR90	hFB	TSC2(+/+)	A	14.471
Neurite-extension-rates	genotypes	IMR90	hFB	TSC2(+/+)	A	5.64
Neurite-extension-rates	genotypes	IMR90	hFB	TSC2(+/+)	A	18.07
Neurite-extension-rates	genotypes	IMR90	hFB	TSC2(+/+)	A	20.816
Neurite-extension-rates	genotypes	IMR90	hFB	TSC2(+/+)	A	7.958
Neurite-extension-rates	genotypes	IMR90	hFB	TSC2(+/+)	A	19.78
Neurite-extension-rates	genotypes	IMR90	hFB	TSC2(+/+)	A	27.212
Neurite-extension-rates	genotypes	IMR90	hFB	TSC2(+/+)	A	14.826
Neurite-extension-rates	genotypes	IMR90	hFB	TSC2(+/+)	A	0
Neurite-extension-rates	genotypes	IMR90	hFB	TSC2(+/+)	A	62.845
Neurite-extension-rates	genotypes	IMR90	hFB	TSC2(+/+)	A	37.157
Neurite-extension-rates	genotypes	IMR90	hFB	TSC2(+/+)	A	59.542
Neurite-extension-rates	genotypes	IMR90	hFB	TSC2(+/+)	A	23.662
Neurite-extension-rates	genotypes	IMR90	hFB	TSC2(+/+)	A	15.137
Neurite-extension-rates	genotypes	IMR90	hFB	TSC2(+/+)	A	22.171
Neurite-extension-rates	genotypes	IMR90	hFB	TSC2(+/+)	A	0
Neurite-extension-rates	genotypes	IMR90	hFB	TSC2(+/+)	A	13.463
Neurite-extension-rates	genotypes	IMR90	hFB	TSC2(+/+)	A	53.234
Neurite-extension-rates	genotypes	IMR90	hFB	TSC2(+/+)	A	1.278
Neurite-extension-rates	genotypes	IMR90	hFB	TSC2(+/+)	A	14.566
Neurite-extension-rates	genotypes	IMR90	hFB	TSC2(+/+)	A	33.118
Neurite-extension-rates	genotypes	IMR90	hFB	TSC2(+/+)	A	44.066
Neurite-extension-rates	genotypes	IMR90	hFB	TSC2(+/+)	A	69.661
Neurite-extension-rates	genotypes	IMR90	hFB	TSC2(+/+)	A	79.525
Neurite-extension-rates	genotypes	IMR90	hFB	TSC2(+/+)	A	34.204
Neurite-extension-rates	genotypes	IMR90	hFB	TSC2(+/+)	A	15.37
Neurite-extension-rates	genotypes	IMR90	hFB	TSC2(+/+)	A	31.755
Neurite-extension-rates	genotypes	IMR90	hFB	TSC2(+/+)	A	47.038
Neurite-extension-rates	genotypes	IMR90	hFB	TSC2(+/+)	A	4.333
Neurite-extension-rates	genotypes	IMR90	hFB	TSC2(+/+)	A	104.44
Neurite-extension-rates	genotypes	IMR90	hFB	TSC2(+/+)	A	21.314
Neurite-extension-rates	genotypes	IMR90	hFB	TSC2(+/+)	A	50.6
Neurite-extension-rates	genotypes	IMR90	hFB	TSC2(+/+)	A	32.334
Neurite-extension-rates	genotypes	IMR90	hFB	TSC2(+/+)	A	0.762
Neurite-extension-rates	genotypes	IMR90	hFB	TSC2(+/+)	A	8.123
Neurite-extension-rates	genotypes	IMR90	hFB	TSC2(+/+)	A	12.703
Neurite-extension-rates	genotypes	IMR90	hFB	TSC2(+/+)	A	28.591
Neurite-extension-rates	genotypes	IMR90	hFB	TSC2(+/+)	A	26.761
Neurite-extension-rates	genotypes	IMR90	hFB	TSC2(+/+)	A	31.049
Neurite-extension-rates	genotypes	IMR90	hFB	TSC2(+/+)	A	28.6
Neurite-extension-rates	genotypes	IMR90	hFB	TSC2(+/+)	A	61.867
Neurite-extension-rates	genotypes	IMR90	hFB	TSC2(+/+)	A	72.975
Neurite-extension-rates	genotypes	IMR90	hFB	TSC2(+/+)	A	82.361
Neurite-extension-rates	genotypes	IMR90	hFB	TSC2(+/+)	A	52.622
Neurite-extension-rates	genotypes	IMR90	hFB	TSC2(+/+)	A	32.597
Neurite-extension-rates	genotypes	IMR90	hFB	TSC2(+/+)	A	16.008
Neurite-extension-rates	genotypes	IMR90	hFB	TSC2(+/+)	A	12.936
Neurite-extension-rates	genotypes	IMR90	hFB	TSC2(+/+)	A	13.138
Neurite-extension-rates	genotypes	IMR90	hFB	TSC2(+/+)	A	21.468
Neurite-extension-rates	genotypes	IMR90	hFB	TSC2(+/+)	A	22.981
Neurite-extension-rates	genotypes	IMR90	hFB	TSC2(+/+)	A	32.303
Neurite-extension-rates	genotypes	IMR90	hFB	TSC2(+/+)	A	12.628
Neurite-extension-rates	genotypes	IMR90	hFB	TSC2(+/+)	A	-70.986
Neurite-extension-rates	genotypes	IMR90	hFB	TSC2(+/+)	A	3.275
Neurite-extension-rates	genotypes	IMR90	hFB	TSC2(+/+)	A	36.455
Neurite-extension-rates	genotypes	IMR90	hFB	TSC2(+/+)	A	25.155
Neurite-extension-rates	genotypes	IMR90	hFB	TSC2(+/+)	A	49.61
Neurite-extension-rates	genotypes	IMR90	hFB	TSC2(+/+)	A	43.241
Neurite-extension-rates	genotypes	IMR90	hFB	TSC2(+/+)	A	9.095
Neurite-extension-rates	genotypes	IMR90	hFB	TSC2(+/+)	A	59.571
Neurite-extension-rates	genotypes	IMR90	hFB	TSC2(+/+)	A	13.345
Neurite-extension-rates	genotypes	IMR90	hFB	TSC2(+/+)	A	61.045
Neurite-extension-rates	genotypes	IMR90	hFB	TSC2(+/+)	A	0
Neurite-extension-rates	genotypes	IMR90	hFB	TSC2(+/+)	A	16.121
Neurite-extension-rates	genotypes	IMR90	hFB	TSC2(+/+)	A	3.661
Neurite-extension-rates	genotypes	IMR90	hFB	TSC2(+/+)	A	21.692
Neurite-extension-rates	genotypes	IMR90	hFB	TSC2(+/+)	A	48.967
Neurite-extension-rates	genotypes	IMR90	hFB	TSC2(+/+)	A	35.095
Neurite-extension-rates	genotypes	IMR90	hFB	TSC2(+/+)	A	10.368
Neurite-extension-rates	genotypes	IMR90	hFB	TSC2(+/+)	A	9.401
Neurite-extension-rates	genotypes	IMR90	hFB	TSC2(+/+)	A	15.261
Neurite-extension-rates	genotypes	IMR90	hFB	TSC2(+/+)	A	36.407
Neurite-extension-rates	genotypes	IMR90	hFB	TSC2(+/+)	A	15.752
Neurite-extension-rates	genotypes	IMR90	hFB	TSC2(+/+)	A	17.603
Neurite-extension-rates	genotypes	IMR90	hFB	TSC2(+/+)	A	12.384
Neurite-extension-rates	genotypes	IMR90	hFB	TSC2(+/+)	A	49.631
Neurite-extension-rates	genotypes	IMR90	hFB	TSC2(+/+)	A	8.726
Neurite-extension-rates	genotypes	IMR90	hFB	TSC2(+/+)	A	44.204
Neurite-extension-rates	genotypes	IMR90	hFB	TSC2(+/+)	A	51.018
Neurite-extension-rates	genotypes	IMR90	hFB	TSC2(+/+)	A	45.96
Neurite-extension-rates	genotypes	IMR90	hFB	TSC2(+/+)	A	56.509
Neurite-extension-rates	genotypes	IMR90	hFB	TSC2(+/+)	A	-65.96
Neurite-extension-rates	genotypes	IMR90	hFB	TSC2(+/+)	A	70.862
Neurite-extension-rates	genotypes	IMR90	hFB	TSC2(+/+)	A	-71.098
Neurite-extension-rates	genotypes	IMR90	hFB	TSC2(+/+)	A	65.091
Neurite-extension-rates	genotypes	IMR90	hFB	TSC2(+/+)	A	30.156
Neurite-extension-rates	genotypes	IMR90	hFB	TSC2(+/+)	A	13.041
Neurite-extension-rates	genotypes	IMR90	hFB	TSC2(+/+)	A	39.569
Neurite-extension-rates	genotypes	IMR90	hFB	TSC2(+/+)	A	6.325
Neurite-extension-rates	genotypes	IMR90	hFB	TSC2(+/+)	A	43.075
Neurite-extension-rates	genotypes	IMR90	hFB	TSC2(+/+)	A	79.945
Neurite-extension-rates	genotypes	IMR90	hFB	TSC2(+/+)	A	37.414
Neurite-extension-rates	genotypes	IMR90	hFB	TSC2(+/+)	A	0
Neurite-extension-rates	genotypes	IMR90	hFB	TSC2(+/+)	A	0
Neurite-extension-rates	genotypes	IMR90	hFB	TSC2(+/+)	A	-23.036
Neurite-extension-rates	genotypes	IMR90	hFB	TSC2(+/+)	A	28.531
Neurite-extension-rates	genotypes	IMR90	hFB	TSC2(+/+)	A	29.085
Neurite-extension-rates	genotypes	IMR90	hFB	TSC2(+/+)	A	44.455
Neurite-extension-rates	genotypes	IMR90	hFB	TSC2(+/+)	A	48.398
Neurite-extension-rates	genotypes	IMR90	hFB	TSC2(+/+)	A	-8.267
Neurite-extension-rates	genotypes	IMR90	hFB	TSC2(+/+)	A	16.931
Neurite-extension-rates	genotypes	IMR90	hFB	TSC2(+/+)	A	45.732
Neurite-extension-rates	genotypes	IMR90	hFB	TSC2(+/+)	A	25.266
Neurite-extension-rates	genotypes	IMR90	hFB	TSC2(+/+)	A	12.948
Neurite-extension-rates	genotypes	IMR90	hFB	TSC2(+/+)	A	53.716
Neurite-extension-rates	genotypes	IMR90	hFB	TSC2(+/+)	A	10.548
Neurite-extension-rates	genotypes	IMR90	hFB	TSC2(+/+)	A	61.557
Neurite-extension-rates	genotypes	IMR90	hFB	TSC2(+/+)	A	55.7
Neurite-extension-rates	genotypes	IMR90	hFB	TSC2(+/+)	A	41.715
Neurite-extension-rates	genotypes	IMR90	hFB	TSC2(+/+)	A	71.856
Neurite-extension-rates	genotypes	IMR90	hFB	TSC2(+/+)	A	35.773
Neurite-extension-rates	genotypes	IMR90	hFB	TSC2(+/+)	A	22.59
Neurite-extension-rates	genotypes	IMR90	hFB	TSC2(+/+)	A	0
Neurite-extension-rates	genotypes	IMR90	hFB	TSC2(+/+)	A	0
Neurite-extension-rates	genotypes	IMR90	hFB	TSC2(+/+)	A	26.492
Neurite-extension-rates	genotypes	IMR90	hFB	TSC2(+/+)	A	-6.979
Neurite-extension-rates	genotypes	IMR90	hFB	TSC2(+/+)	A	84.445
Neurite-extension-rates	genotypes	IMR90	hFB	TSC2(+/+)	A	13.495
Neurite-extension-rates	genotypes	IMR90	hFB	TSC2(+/+)	A	15.891
Neurite-extension-rates	genotypes	IMR90	hFB	TSC2(+/+)	A	13.235
Neurite-extension-rates	genotypes	IMR90	hFB	TSC2(+/+)	A	37.271
Neurite-extension-rates	genotypes	IMR90	hFB	TSC2(+/+)	A	6.747
Neurite-extension-rates	genotypes	IMR90	hFB	TSC2(+/+)	A	20.961
Neurite-extension-rates	genotypes	IMR90	hFB	TSC2(+/+)	A	17.099
Neurite-extension-rates	genotypes	IMR90	hFB	TSC2(+/+)	A	0
Neurite-extension-rates	genotypes	IMR90	hFB	TSC2(+/+)	A	31.779
Neurite-extension-rates	genotypes	IMR90	hFB	TSC2(+/+)	A	0
[truncated: 810 more rows]

## Sheet: 4b
Figure 4b																										TSC2(+/+)
Assay	Experiment	Source	Identity	Genotype	Clone	Growth-Cone	Time_Minutes	Rate-Normalized
Neurite-extension-rates	genotype-ephrin-high	Patient	hFB	TSC2(+/+)	A	1	-15	1.89736
Neurite-extension-rates	genotype-ephrin-high	Patient	hFB	TSC2(+/+)	A	1	0	1.33625
Neurite-extension-rates	genotype-ephrin-high	Patient	hFB	TSC2(+/+)	A	1	15	-3.33729
Neurite-extension-rates	genotype-ephrin-high	Patient	hFB	TSC2(+/+)	A	1	30	-1.42695
Neurite-extension-rates	genotype-ephrin-high	Patient	hFB	TSC2(+/+)	A	1	45	-1.83297
Neurite-extension-rates	genotype-ephrin-high	Patient	hFB	TSC2(+/+)	A	1	60	-1.65442
Neurite-extension-rates	genotype-ephrin-high	Patient	hFB	TSC2(+/+)	A	2	-15	2.02437
Neurite-extension-rates	genotype-ephrin-high	Patient	hFB	TSC2(+/+)	A	2	0	2.14031
Neurite-extension-rates	genotype-ephrin-high	Patient	hFB	TSC2(+/+)	A	2	15	-3.52274
Neurite-extension-rates	genotype-ephrin-high	Patient	hFB	TSC2(+/+)	A	2	30	1.78619
Neurite-extension-rates	genotype-ephrin-high	Patient	hFB	TSC2(+/+)	A	2	45	3.9384
Neurite-extension-rates	genotype-ephrin-high	Patient	hFB	TSC2(+/+)	A	2	60	1.5686
Neurite-extension-rates	genotype-ephrin-high	Patient	hFB	TSC2(+/+)	A	3	-15	0.524216
Neurite-extension-rates	genotype-ephrin-high	Patient	hFB	TSC2(+/+)	A	3	0	0
Neurite-extension-rates	genotype-ephrin-high	Patient	hFB	TSC2(+/+)	A	3	15	-3.37252
Neurite-extension-rates	genotype-ephrin-high	Patient	hFB	TSC2(+/+)	A	3	30	0
Neurite-extension-rates	genotype-ephrin-high	Patient	hFB	TSC2(+/+)	A	3	45	0.318053
Neurite-extension-rates	genotype-ephrin-high	Patient	hFB	TSC2(+/+)	A	3	60	0
Neurite-extension-rates	genotype-ephrin-high	Patient	hFB	TSC2(+/+)	A	4	-15	0.97975
Neurite-extension-rates	genotype-ephrin-high	Patient	hFB	TSC2(+/+)	A	4	0	1.51504
Neurite-extension-rates	genotype-ephrin-high	Patient	hFB	TSC2(+/+)	A	4	15	-3.45644
Neurite-extension-rates	genotype-ephrin-high	Patient	hFB	TSC2(+/+)	A	4	30	-3.33491
Neurite-extension-rates	genotype-ephrin-high	Patient	hFB	TSC2(+/+)	A	4	45	-0.538261
Neurite-extension-rates	genotype-ephrin-high	Patient	hFB	TSC2(+/+)	A	4	60	0.675267
Neurite-extension-rates	genotype-ephrin-high	Patient	hFB	TSC2(+/+)	A	5	-15	1.08116
Neurite-extension-rates	genotype-ephrin-high	Patient	hFB	TSC2(+/+)	A	5	0	0.526953
Neurite-extension-rates	genotype-ephrin-high	Patient	hFB	TSC2(+/+)	A	5	15	-4.72794
Neurite-extension-rates	genotype-ephrin-high	Patient	hFB	TSC2(+/+)	A	5	30	-0.248062
Neurite-extension-rates	genotype-ephrin-high	Patient	hFB	TSC2(+/+)	A	5	45	-0.43268
Neurite-extension-rates	genotype-ephrin-high	Patient	hFB	TSC2(+/+)	A	5	60	1.76464
Neurite-extension-rates	genotype-ephrin-high	Patient	hFB	TSC2(+/+)	A	6	-15	0.554569
Neurite-extension-rates	genotype-ephrin-high	Patient	hFB	TSC2(+/+)	A	6	0	0.591706
Neurite-extension-rates	genotype-ephrin-high	Patient	hFB	TSC2(+/+)	A	6	15	-0.924638
Neurite-extension-rates	genotype-ephrin-high	Patient	hFB	TSC2(+/+)	A	6	30	-3.49667
Neurite-extension-rates	genotype-ephrin-high	Patient	hFB	TSC2(+/+)	A	6	45	-0.620036
Neurite-extension-rates	genotype-ephrin-high	Patient	hFB	TSC2(+/+)	A	6	60	-0.417087
Neurite-extension-rates	genotype-ephrin-high	Patient	hFB	TSC2(+/+)	A	7	-15	0.479341
Neurite-extension-rates	genotype-ephrin-high	Patient	hFB	TSC2(+/+)	A	7	0	0.241039
Neurite-extension-rates	genotype-ephrin-high	Patient	hFB	TSC2(+/+)	A	7	15	0.221994
Neurite-extension-rates	genotype-ephrin-high	Patient	hFB	TSC2(+/+)	A	7	30	0
Neurite-extension-rates	genotype-ephrin-high	Patient	hFB	TSC2(+/+)	A	7	45	0
Neurite-extension-rates	genotype-ephrin-high	Patient	hFB	TSC2(+/+)	A	7	60	0.221994
Neurite-extension-rates	genotype-ephrin-high	Patient	hFB	TSC2(+/+)	A	8	-15	1.59538
Neurite-extension-rates	genotype-ephrin-high	Patient	hFB	TSC2(+/+)	A	8	0	3.65844
Neurite-extension-rates	genotype-ephrin-high	Patient	hFB	TSC2(+/+)	A	8	15	-0.694669
Neurite-extension-rates	genotype-ephrin-high	Patient	hFB	TSC2(+/+)	A	8	30	0
Neurite-extension-rates	genotype-ephrin-high	Patient	hFB	TSC2(+/+)	A	8	45	0
Neurite-extension-rates	genotype-ephrin-high	Patient	hFB	TSC2(+/+)	A	8	60	0
Neurite-extension-rates	genotype-ephrin-high	Patient	hFB	TSC2(+/+)	A	9	-15	0.397566
Neurite-extension-rates	genotype-ephrin-high	Patient	hFB	TSC2(+/+)	A	9	0	-0.794894
Neurite-extension-rates	genotype-ephrin-high	Patient	hFB	TSC2(+/+)	A	9	15	-0.206639
Neurite-extension-rates	genotype-ephrin-high	Patient	hFB	TSC2(+/+)	A	9	30	-0.355667
Neurite-extension-rates	genotype-ephrin-high	Patient	hFB	TSC2(+/+)	A	9	45	-1.31506
Neurite-extension-rates	genotype-ephrin-high	Patient	hFB	TSC2(+/+)	A	9	60	-0.350786
Neurite-extension-rates	genotype-ephrin-high	Patient	hFB	TSC2(+/+)	B	10	-15	-0.37126
Neurite-extension-rates	genotype-ephrin-high	Patient	hFB	TSC2(+/+)	B	10	0	0.464819
Neurite-extension-rates	genotype-ephrin-high	Patient	hFB	TSC2(+/+)	B	10	15	1.15342
Neurite-extension-rates	genotype-ephrin-high	Patient	hFB	TSC2(+/+)	B	10	30	-0.561472
Neurite-extension-rates	genotype-ephrin-high	Patient	hFB	TSC2(+/+)	B	10	45	0
Neurite-extension-rates	genotype-ephrin-high	Patient	hFB	TSC2(+/+)	B	10	60	0
Neurite-extension-rates	genotype-ephrin-high	Patient	hFB	TSC2(+/+)	B	11	-15	0.729545
Neurite-extension-rates	genotype-ephrin-high	Patient	hFB	TSC2(+/+)	B	11	0	0.467437
Neurite-extension-rates	genotype-ephrin-high	Patient	hFB	TSC2(+/+)	B	11	15	0.370784
Neurite-extension-rates	genotype-ephrin-high	Patient	hFB	TSC2(+/+)	B	11	30	0.540523
Neurite-extension-rates	genotype-ephrin-high	Patient	hFB	TSC2(+/+)	B	11	45	-0.254014
Neurite-extension-rates	genotype-ephrin-high	Patient	hFB	TSC2(+/+)	B	11	60	0.683242
Neurite-extension-rates	genotype-ephrin-high	Patient	hFB	TSC2(+/+)	B	12	-15	1.37172
Neurite-extension-rates	genotype-ephrin-high	Patient	hFB	TSC2(+/+)	B	12	0	0
Neurite-extension-rates	genotype-ephrin-high	Patient	hFB	TSC2(+/+)	B	12	15	1.4141
Neurite-extension-rates	genotype-ephrin-high	Patient	hFB	TSC2(+/+)	B	12	30	1.55515
Neurite-extension-rates	genotype-ephrin-high	Patient	hFB	TSC2(+/+)	B	12	45	1.09271
Neurite-extension-rates	genotype-ephrin-high	Patient	hFB	TSC2(+/+)	B	12	60	0.974274
Neurite-extension-rates	genotype-ephrin-high	Patient	hFB	TSC2(+/+)	B	13	-15	0.645152
Neurite-extension-rates	genotype-ephrin-high	Patient	hFB	TSC2(+/+)	B	13	0	2.48383
Neurite-extension-rates	genotype-ephrin-high	Patient	hFB	TSC2(+/+)	B	13	15	0.559092
Neurite-extension-rates	genotype-ephrin-high	Patient	hFB	TSC2(+/+)	B	13	30	0
Neurite-extension-rates	genotype-ephrin-high	Patient	hFB	TSC2(+/+)	B	13	45	-1.54705
Neurite-extension-rates	genotype-ephrin-high	Patient	hFB	TSC2(+/+)	B	13	60	0
Neurite-extension-rates	genotype-ephrin-high	Patient	hFB	TSC2(+/+)	B	14	-15	0.839173
Neurite-extension-rates	genotype-ephrin-high	Patient	hFB	TSC2(+/+)	B	14	0	0.183309
Neurite-extension-rates	genotype-ephrin-high	Patient	hFB	TSC2(+/+)	B	14	15	0
Neurite-extension-rates	genotype-ephrin-high	Patient	hFB	TSC2(+/+)	B	14	30	0
Neurite-extension-rates	genotype-ephrin-high	Patient	hFB	TSC2(+/+)	B	14	45	0
Neurite-extension-rates	genotype-ephrin-high	Patient	hFB	TSC2(+/+)	B	14	60	0
Neurite-extension-rates	genotype-ephrin-high	Patient	hFB	TSC2(+/+)	B	15	-15	0.841078
Neurite-extension-rates	genotype-ephrin-high	Patient	hFB	TSC2(+/+)	B	15	0	0.332932
Neurite-extension-rates	genotype-ephrin-high	Patient	hFB	TSC2(+/+)	B	15	15	-0.702882
Neurite-extension-rates	genotype-ephrin-high	Patient	hFB	TSC2(+/+)	B	15	30	0
Neurite-extension-rates	genotype-ephrin-high	Patient	hFB	TSC2(+/+)	B	15	45	0
Neurite-extension-rates	genotype-ephrin-high	Patient	hFB	TSC2(+/+)	B	15	60	0
Neurite-extension-rates	genotype-ephrin-high	Patient	hFB	TSC2(+/-)	A	1	-15	1.62945
Neurite-extension-rates	genotype-ephrin-high	Patient	hFB	TSC2(+/-)	A	1	0	1.01059
Neurite-extension-rates	genotype-ephrin-high	Patient	hFB	TSC2(+/-)	A	1	15	0.515468
Neurite-extension-rates	genotype-ephrin-high	Patient	hFB	TSC2(+/-)	A	1	30	0.831003
Neurite-extension-rates	genotype-ephrin-high	Patient	hFB	TSC2(+/-)	A	1	45	0.327895
Neurite-extension-rates	genotype-ephrin-high	Patient	hFB	TSC2(+/-)	A	1	60	-0.119372
Neurite-extension-rates	genotype-ephrin-high	Patient	hFB	TSC2(+/-)	A	2	-15	0.362787
Neurite-extension-rates	genotype-ephrin-high	Patient	hFB	TSC2(+/-)	A	2	0	1.08361
Neurite-extension-rates	genotype-ephrin-high	Patient	hFB	TSC2(+/-)	A	2	15	0.278835
Neurite-extension-rates	genotype-ephrin-high	Patient	hFB	TSC2(+/-)	A	2	30	0.126305
Neurite-extension-rates	genotype-ephrin-high	Patient	hFB	TSC2(+/-)	A	2	45	0
Neurite-extension-rates	genotype-ephrin-high	Patient	hFB	TSC2(+/-)	A	2	60	0.12216
Neurite-extension-rates	genotype-ephrin-high	Patient	hFB	TSC2(+/-)	A	3	-15	0
Neurite-extension-rates	genotype-ephrin-high	Patient	hFB	TSC2(+/-)	A	3	0	0.957157
Neurite-extension-rates	genotype-ephrin-high	Patient	hFB	TSC2(+/-)	A	3	15	-0.474622
Neurite-extension-rates	genotype-ephrin-high	Patient	hFB	TSC2(+/-)	A	3	30	0.101737
Neurite-extension-rates	genotype-ephrin-high	Patient	hFB	TSC2(+/-)	A	3	45	0
Neurite-extension-rates	genotype-ephrin-high	Patient	hFB	TSC2(+/-)	A	3	60	0.49919
Neurite-extension-rates	genotype-ephrin-high	Patient	hFB	TSC2(+/-)	A	4	-15	2.03497
Neurite-extension-rates	genotype-ephrin-high	Patient	hFB	TSC2(+/-)	A	4	0	0.364822
Neurite-extension-rates	genotype-ephrin-high	Patient	hFB	TSC2(+/-)	A	4	15	-1.11579
Neurite-extension-rates	genotype-ephrin-high	Patient	hFB	TSC2(+/-)	A	4	30	-1.45296
Neurite-extension-rates	genotype-ephrin-high	Patient	hFB	TSC2(+/-)	A	4	45	0
Neurite-extension-rates	genotype-ephrin-high	Patient	hFB	TSC2(+/-)	A	4	60	0
Neurite-extension-rates	genotype-ephrin-high	Patient	hFB	TSC2(+/-)	A	5	-15	1.8009
Neurite-extension-rates	genotype-ephrin-high	Patient	hFB	TSC2(+/-)	A	5	0	1.1326
Neurite-extension-rates	genotype-ephrin-high	Patient	hFB	TSC2(+/-)	A	5	15	0.241757
Neurite-extension-rates	genotype-ephrin-high	Patient	hFB	TSC2(+/-)	A	5	30	0.488639
Neurite-extension-rates	genotype-ephrin-high	Patient	hFB	TSC2(+/-)	A	5	45	0.577339
Neurite-extension-rates	genotype-ephrin-high	Patient	hFB	TSC2(+/-)	A	5	60	0.33317
Neurite-extension-rates	genotype-ephrin-high	Patient	hFB	TSC2(+/-)	A	6	-15	1.17548
Neurite-extension-rates	genotype-ephrin-high	Patient	hFB	TSC2(+/-)	A	6	0	0.646219
Neurite-extension-rates	genotype-ephrin-high	Patient	hFB	TSC2(+/-)	A	6	15	0.563699
Neurite-extension-rates	genotype-ephrin-high	Patient	hFB	TSC2(+/-)	A	6	30	0
Neurite-extension-rates	genotype-ephrin-high	Patient	hFB	TSC2(+/-)	A	6	45	-0.550209
Neurite-extension-rates	genotype-ephrin-high	Patient	hFB	TSC2(+/-)	A	6	60	-0.107917
Neurite-extension-rates	genotype-ephrin-high	Patient	hFB	TSC2(+/-)	A	7	-15	1.19108
Neurite-extension-rates	genotype-ephrin-high	Patient	hFB	TSC2(+/-)	A	7	0	0.761898
Neurite-extension-rates	genotype-ephrin-high	Patient	hFB	TSC2(+/-)	A	7	15	2.13625
Neurite-extension-rates	genotype-ephrin-high	Patient	hFB	TSC2(+/-)	A	7	30	0.703191
Neurite-extension-rates	genotype-ephrin-high	Patient	hFB	TSC2(+/-)	A	7	45	0.73326
Neurite-extension-rates	genotype-ephrin-high	Patient	hFB	TSC2(+/-)	A	7	60	2.27642
Neurite-extension-rates	genotype-ephrin-high	Patient	hFB	TSC2(+/-)	B	8	-15	0.960473
Neurite-extension-rates	genotype-ephrin-high	Patient	hFB	TSC2(+/-)	B	8	0	1.02875
Neurite-extension-rates	genotype-ephrin-high	Patient	hFB	TSC2(+/-)	B	8	15	-0.909002
Neurite-extension-rates	genotype-ephrin-high	Patient	hFB	TSC2(+/-)	B	8	30	1.49712
Neurite-extension-rates	genotype-ephrin-high	Patient	hFB	TSC2(+/-)	B	8	45	-0.244018
Neurite-extension-rates	genotype-ephrin-high	Patient	hFB	TSC2(+/-)	B	8	60	0.182072
Neurite-extension-rates	genotype-ephrin-high	Patient	hFB	TSC2(+/-)	B	9	-15	1.27013
Neurite-extension-rates	genotype-ephrin-high	Patient	hFB	TSC2(+/-)	B	9	0	0.858661
Neurite-extension-rates	genotype-ephrin-high	Patient	hFB	TSC2(+/-)	B	9	15	-0.263009
Neurite-extension-rates	genotype-ephrin-high	Patient	hFB	TSC2(+/-)	B	9	30	0.932213
Neurite-extension-rates	genotype-ephrin-high	Patient	hFB	TSC2(+/-)	B	9	45	0.852029
Neurite-extension-rates	genotype-ephrin-high	Patient	hFB	TSC2(+/-)	B	9	60	0.895135
Neurite-extension-rates	genotype-ephrin-high	Patient	hFB	TSC2(+/-)	B	10	-15	1.61634
Neurite-extension-rates	genotype-ephrin-high	Patient	hFB	TSC2(+/-)	B	10	0	1.14254
Neurite-extension-rates	genotype-ephrin-high	Patient	hFB	TSC2(+/-)	B	10	15	0
Neurite-extension-rates	genotype-ephrin-high	Patient	hFB	TSC2(+/-)	B	10	30	0.160669
Neurite-extension-rates	genotype-ephrin-high	Patient	hFB	TSC2(+/-)	B	10	45	-0.34259
Neurite-extension-rates	genotype-ephrin-high	Patient	hFB	TSC2(+/-)	B	10	60	1.03229
Neurite-extension-rates	genotype-ephrin-high	Patient	hFB	TSC2(+/-)	B	11	-15	0.646294
Neurite-extension-rates	genotype-ephrin-high	Patient	hFB	TSC2(+/-)	B	11	0	1.1427
Neurite-extension-rates	genotype-ephrin-high	Patient	hFB	TSC2(+/-)	B	11	15	1.21489
Neurite-extension-rates	genotype-ephrin-high	Patient	hFB	TSC2(+/-)	B	11	30	1.1586
Neurite-extension-rates	genotype-ephrin-high	Patient	hFB	TSC2(+/-)	B	11	45	0.844719
Neurite-extension-rates	genotype-ephrin-high	Patient	hFB	TSC2(+/-)	B	11	60	0.163834
Neurite-extension-rates	genotype-ephrin-high	Patient	hFB	TSC2(+/-)	B	12	-15	0.83236
Neurite-extension-rates	genotype-ephrin-high	Patient	hFB	TSC2(+/-)	B	12	0	1.17653
Neurite-extension-rates	genotype-ephrin-high	Patient	hFB	TSC2(+/-)	B	12	15	0
Neurite-extension-rates	genotype-ephrin-high	Patient	hFB	TSC2(+/-)	B	12	30	0.598365
Neurite-extension-rates	genotype-ephrin-high	Patient	hFB	TSC2(+/-)	B	12	45	0.73326
Neurite-extension-rates	genotype-ephrin-high	Patient	hFB	TSC2(+/-)	B	12	60	0.591733
Neurite-extension-rates	genotype-ephrin-high	Patient	hFB	TSC2(+/-)	B	13	-15	1.40842
Neurite-extension-rates	genotype-ephrin-high	Patient	hFB	TSC2(+/-)	B	13	0	1.29605
Neurite-extension-rates	genotype-ephrin-high	Patient	hFB	TSC2(+/-)	B	13	15	0.220807
Neurite-extension-rates	genotype-ephrin-high	Patient	hFB	TSC2(+/-)	B	13	30	1.36659
Neurite-extension-rates	genotype-ephrin-high	Patient	hFB	TSC2(+/-)	B	13	45	1.061
Neurite-extension-rates	genotype-ephrin-high	Patient	hFB	TSC2(+/-)	B	13	60	1.29756
Neurite-extension-rates	genotype-ephrin-high	Patient	hFB	TSC2(+/-)	B	14	-15	1.51438
Neurite-extension-rates	genotype-ephrin-high	Patient	hFB	TSC2(+/-)	B	14	0	0.17657
Neurite-extension-rates	genotype-ephrin-high	Patient	hFB	TSC2(+/-)	B	14	15	0.677493
Neurite-extension-rates	genotype-ephrin-high	Patient	hFB	TSC2(+/-)	B	14	30	1.37963
Neurite-extension-rates	genotype-ephrin-high	Patient	hFB	TSC2(+/-)	B	14	45	0
Neurite-extension-rates	genotype-ephrin-high	Patient	hFB	TSC2(+/-)	B	14	60	1.0231
Neurite-extension-rates	genotype-ephrin-high	Patient	hFB	TSC2(+/-)	B	15	-15	1.36207
Neurite-extension-rates	genotype-ephrin-high	Patient	hFB	TSC2(+/-)	B	15	0	1.81092
Neurite-extension-rates	genotype-ephrin-high	Patient	hFB	TSC2(+/-)	B	15	15	-1.32974
Neurite-extension-rates	genotype-ephrin-high	Patient	hFB	TSC2(+/-)	B	15	30	0
Neurite-extension-rates	genotype-ephrin-high	Patient	hFB	TSC2(+/-)	B	15	45	0.925883
Neurite-extension-rates	genotype-ephrin-high	Patient	hFB	TSC2(+/-)	B	15	60	0.727458
Neurite-extension-rates	genotype-ephrin-high	Patient	hFB	TSC2(+/-)	B	16	-15	1.60699
Neurite-extension-rates	genotype-ephrin-high	Patient	hFB	TSC2(+/-)	B	16	0	0.437771
Neurite-extension-rates	genotype-ephrin-high	Patient	hFB	TSC2(+/-)	B	16	15	-1.37481
Neurite-extension-rates	genotype-ephrin-high	Patient	hFB	TSC2(+/-)	B	16	30	0
Neurite-extension-rates	genotype-ephrin-high	Patient	hFB	TSC2(+/-)	B	16	45	-1.18128
Neurite-extension-rates	genotype-ephrin-high	Patient	hFB	TSC2(+/-)	B	16	60	0
Neurite-extension-rates	genotype-ephrin-high	Patient	hFB	TSC2(+/-)	B	17	-15	1.29266
Neurite-extension-rates	genotype-ephrin-high	Patient	hFB	TSC2(+/-)	B	17	0	1.38106
Neurite-extension-rates	genotype-ephrin-high	Patient	hFB	TSC2(+/-)	B	17	15	0.282829
Neurite-extension-rates	genotype-ephrin-high	Patient	hFB	TSC2(+/-)	B	17	30	1.2011
Neurite-extension-rates	genotype-ephrin-high	Patient	hFB	TSC2(+/-)	B	17	45	1.19108
Neurite-extension-rates	genotype-ephrin-high	Patient	hFB	TSC2(+/-)	B	17	60	1.32168
Neurite-extension-rates	genotype-ephrin-high	Patient	hFB	TSC2(+/-)	B	18	-15	0.829421
Neurite-extension-rates	genotype-ephrin-high	Patient	hFB	TSC2(+/-)	B	18	0	1.83978
Neurite-extension-rates	genotype-ephrin-high	Patient	hFB	TSC2(+/-)	B	18	15	0.594597
Neurite-extension-rates	genotype-ephrin-high	Patient	hFB	TSC2(+/-)	B	18	30	0.241305
Neurite-extension-rates	genotype-ephrin-high	Patient	hFB	TSC2(+/-)	B	18	45	0.493915
Neurite-extension-rates	genotype-ephrin-high	Patient	hFB	TSC2(+/-)	B	18	60	0.958062
Neurite-extension-rates	genotype-ephrin-high	Patient	hFB	TSC2(+/-)	B	19	-15	0.939448
Neurite-extension-rates	genotype-ephrin-high	Patient	hFB	TSC2(+/-)	B	19	0	0.530615
Neurite-extension-rates	genotype-ephrin-high	Patient	hFB	TSC2(+/-)	B	19	15	-0.612608
Neurite-extension-rates	genotype-ephrin-high	Patient	hFB	TSC2(+/-)	B	19	30	-0.121029
Neurite-extension-rates	genotype-ephrin-high	Patient	hFB	TSC2(+/-)	B	19	45	0.319982
Neurite-extension-rates	genotype-ephrin-high	Patient	hFB	TSC2(+/-)	B	19	60	0
Neurite-extension-rates	genotype-ephrin-high	Patient	hFB	TSC2(+/-)	B	20	-15	0
Neurite-extension-rates	genotype-ephrin-high	Patient	hFB	TSC2(+/-)	B	20	0	2.29398
Neurite-extension-rates	genotype-ephrin-high	Patient	hFB	TSC2(+/-)	B	20	15	0
Neurite-extension-rates	genotype-ephrin-high	Patient	hFB	TSC2(+/-)	B	20	30	0.277252
Neurite-extension-rates	genotype-ephrin-high	Patient	hFB	TSC2(+/-)	B	20	45	0.298504
Neurite-extension-rates	genotype-ephrin-high	Patient	hFB	TSC2(+/-)	B	20	60	0.82196
Neurite-extension-rates	genotype-ephrin-high	Patient	hFB	TSC2(+/-)	B	21	-15	0.559554
Neurite-extension-rates	genotype-ephrin-high	Patient	hFB	TSC2(+/-)	B	21	0	0.43973
Neurite-extension-rates	genotype-ephrin-high	Patient	hFB	TSC2(+/-)	B	21	15	0
Neurite-extension-rates	genotype-ephrin-high	Patient	hFB	TSC2(+/-)	B	21	30	0
Neurite-extension-rates	genotype-ephrin-high	Patient	hFB	TSC2(+/-)	B	21	45	1.0243
Neurite-extension-rates	genotype-ephrin-high	Patient	hFB	TSC2(+/-)	B	21	60	0
Neurite-extension-rates	genotype-ephrin-high	Patient	hFB	TSC2(+/-)	B	22	-15	1.37466
Neurite-extension-rates	genotype-ephrin-high	Patient	hFB	TSC2(+/-)	B	22	0	0.487509
Neurite-extension-rates	genotype-ephrin-high	Patient	hFB	TSC2(+/-)	B	22	15	0.58073
Neurite-extension-rates	genotype-ephrin-high	Patient	hFB	TSC2(+/-)	B	22	30	0
Neurite-extension-rates	genotype-ephrin-high	Patient	hFB	TSC2(+/-)	B	22	45	-0.276047
Neurite-extension-rates	genotype-ephrin-high	Patient	hFB	TSC2(+/-)	B	22	60	1.27774

[truncated: 40 more sheets: 4c, 4f, 5b, 5d, 5e, 6a, 6b, 6c, 6d, 6f, 6h, 7b, 7c, 7f, 8b, 8c, 8e, s1d, s1f, s1g …]
